# Supplementary material for: Agomelatine prevented depression in the chronic restraint stress model through enhanced catalase activity and halted oxidative stress
Source: PLoS One. 2024 Feb 9;19(2):e0289248. doi: 10.1371/journal.pone.0289248 (PMC10857580; doi:10.1371/journal.pone.0289248)
Supplement: S1 File — (ZIP) [file pone.0289248.s001.zip › data in brief/Behavior index detection for Fig.1.xlsx]

## Sheet: Figure2
Weight Day 1								Weight Day 28												4.97
No.	Control	model	M+ago	M+cat	M+ago+cat	cat		No.	Control	model	M+ago	M+cat	M+ago+cat	cat						5.6
1	19.66	18.9	19.42	19.08	18.95	18.68		1	24.63	20.27	22.99	20.54	22.03	21.29						5.69
2	19.79	18.97	19.43	19.21	19.11	18.97		2	25.39	20.94	23.29	20.65	22.37	21.23						5.57
3	19.81	19.01	19.44	19.41	19.15	19.15		3	25.5	19.76	23.4	20.7	22.56	20.06						5.71
4	20	19.02	19.86	19.49	19.34	19.18		4	25.57	20.1	23.53	20.86	22.57	20.48						5.55
5	20.03	19.13	19.91	19.87	19.55	19.37		5	25.74	21.58	24.12	20.93	22.75	22.2						5.77
6	20.36	19.21	20.03	19.89	19.58	19.5		6	25.91	21	24.35	21.33	22.9	23.7						6.14
7	20.45	19.42	20.48	19.97	19.63	19.7		7	26.22	21.84	24.43	21.39	23.22	22.7						7.38
8	20.53	19.51	20.57	20.1	19.99	19.73		8	26.67	20.91	24.71	21.54	23.37	23						7.16
9	20.6	19.76	20.72	20.35	20.27	20.22		9	27.98	21.24	24.98	22.49	23.53	22.3						1.37
10	21.6	20.16	20.75	20.53	20.46	20.27		10	28.76	21.48	25.05	22.59	23.69	23						1.97
average	20.283	19.309	20.061	19.79	19.603	19.477			26.237	20.912	24.085	21.302	22.899	21.996						0.75
standard deviation	0.570459	0.405146	0.537741	0.480856	0.502992	0.515753			1.25756	0.678623	0.739493	0.733133	0.540482	1.18701						1.08
																				2.45
Weight Added								Statistics												1.79
No.	Control	model	M+ago	M+cat	M+ago+cat	cat		CRS	19.66	19.79	19.81	20	20.03	20.36	20.45	20.53	20.6	21.6		2.42
1	4.97	1.37	3.57	1.46	3.08	1.86		CRS+AGO	18.9	18.97	19.01	19.02	19.13	19.21	19.42	19.51	19.76	20.16		1.4
2	5.6	1.97	3.86	1.44	3.26	1.68		CRS+DFX	19.42	19.43	19.44	19.86	19.91	20.03	20.48	20.57	20.72	20.75		1.48
3	5.69	0.75	3.96	1.29	3.41	1.55		CRS+AGO+DFX	19.08	19.21	19.41	19.49	19.87	19.89	19.97	20.1	20.35	20.53		1.32
4	5.57	1.08	3.67	1.37	3.23	1.68		DFX	18.95	19.11	19.15	19.34	19.55	19.58	19.63	19.99	20.27	20.46		3.57
5	5.71	2.45	4.21	1.06	3.2	1.56		CON	18.68	18.97	19.15	19.18	19.37	19.5	19.7	19.73	20.22	20.27		3.86
6	5.55	1.79	4.32	1.44	3.32	1.83														3.96
7	5.77	2.42	3.95	1.42	3.59	1.69		CON	20.283	0.570459	26.237	1.25756	0.752022	0.55241	0.265715	0.332526	0.13914	0.268876		3.67
8	6.14	1.4	4.14	1.44	3.38	1.81		CRS	19.309	0.405146	20.912	0.678623	5.954	0.752022						4.21
9	7.38	1.48	4.26	2.14	3.26	2.27		CRS+AGO	20.061	0.537741	24.085	0.739493	1.603	0.55241						4.32
10	7.16	1.32	4.3	2.06	3.23	2.32		CRS+DFX	19.79	0.480856	21.302	0.733133	4.024	0.265715						3.95
average	5.954	1.603	4.024	1.512	3.296	1.825		CRS+AGO+DFX	19.603	0.502992	22.899	0.540482	1.512	0.332526						4.14
standard deviation	0.752022	0.55241	0.265715	0.332526	0.13914	0.268876		DFX	19.477	0.515753	21.996	1.18701	3.296	0.13914						4.26
SPT													1.825	0.268876						4.3
Day 1								day28												1.46
No.	Control	model	M+ago	M+cat	M+ago+cat	cat		No.	Control	model	M+ago	M+cat	M+ago+cat	cat						1.44
1								1	0.8316	0.4676	0.6944	0.476	0.693	0.6356						1.29
2								2	0.7756	0.539	0.693	0.5726	0.6244	0.5236						1.37
3								3	0.735	0.6384	0.6832	0.5754	0.5894	0.6384						1.06
4								4	0.8372	0.5964	0.8218	0.4228	0.6454	0.574						1.44
5								5	0.8246	0.4368	0.6538	0.567	0.7112	0.686						1.42
6								6	0.9534	0.5572	0.5726	0.5054	0.5824	0.4872						1.44
7								7	0.7546	0.4774	0.8652	0.3724	0.6552	0.5586						2.14
8								8	0.847	0.4606	0.7728	0.5096	0.553	0.6342						2.06
9								9	0.7924	0.5264	0.6916	0.5726	0.7266	0.5852						3.08
10								10	0.8134	0.5922	0.7504	0.49	0.6174	0.609						3.26
								average	0.81648	0.5292	0.71988	0.50638	0.6398	0.59318						3.41
								standard deviation	0.0606731	0.0675104	0.084861	0.0694003	0.0575799	0.0597153						3.23
																				3.2
																				3.32
FST																				3.59
day1								day28												3.38
No.	Control	model	M+ago	M+cat	M+ago+cat	cat		No.	Control	model	M+ago	M+cat	M+ago+cat	cat						3.26
1								1	52.56	91.92	70.97	121.17	72.71	79						3.23
2								2	56.61	71.07	58.35	112.37	60.57	104.12						1.86
3								3	71.15	63.81	73.73	84.6	75.71	62.89						1.68
4								4	40.23	99.97	53.04	109.11	70.96	63.41						1.55
5								5	53.01	95.68	53.56	86.58	71.57	96.84						1.68
6								6	61.35	81.85	78.57	72.55	69.76	61.33						1.56
7								7	25.63	99.11	69.27	76.41	93.07	66.25						1.83
8								8	50.08	78.12	45.72	70.09	51.84	99.65						1.69
9								9	60.48	83.13	78.45	76.11	58.99	54.93						1.81
10								10	46.95	100.81	52.23	97.81	68	82.8						2.27
									51.805	86.547	63.389	90.68	69.318	77.122						2.32
									12.5227	12.9743	12.1203	18.2967	11.13	17.9864
OFT
day1								day28	Central region
No.	Control	model	M+ago	M+cat	M+ago+cat	cat		No.							Control	model	M+ago	M+cat	M+ago+cat	cat
1								1	120.08	102.54	255.06	161.6	158.31	172.41	150.53	121.99	183.22	124.52	158.84	114.25
2								2	96.96	48.01	199.64	103.5	245.51	103.07	164	126.22	159.25	107.18	154.6	127.72
3								3	242.9	98.93	205.43	129.85	289.92	148.63	181.88	87.67	189.83	168.03	164.84	130.33
4								4	183.27	70.61	245.78	187.32	173.19	139.43	180.66	123.6	160.01	118.34	173.6	129.15
5								5	37.98	151.78	123.5	207.04	70.8	96.38	166.28	119.91	148.92	154.46	165.56	142.23
6								6	101.02	94.13	42.4	127.34	105.38	174.5	118.98	169.88	135.96	81.69	132.62	150.14
7								7	27.44	327.73	141.75	199.15	218.45	51.41	179.29	106.8	194.59	114.36	127.02	162.14
8								8	156.21	121.07	196.45	57.31	187.53	222.47	209.09	132.82	183.06	123.62	122.13	140.91
9								9	129.61	112.49	131.43	192.56	83.89	235.33	187.76	124.92	188.81	120.43	149.34	161.34
10								10	171.08	109	91.87	118.68		115.79	164.88	148.45	142.22	123.63	110.8	101.14
															170.335	126.226	168.587	123.626	145.935	135.935
OFT															24.1329	22.044	21.7748	23.7495	21.3368	19.5054
day1								day28	Total stroke
No.	Control	model	M+ago	M+cat	M+ago+cat	cat		No.	Control	model	M+ago	M+cat	M+ago+cat	cat
1								1	1978.62	1860.91	2268.42	1786.09	1667.57	1558.21
2								2	1890.97	1561.11	1797.35	1461.33	1823.32	3284.31
3								3	2007.26	1736.46	1999.86	1815.21	2674.95	2188.68
4								4	2891.74	1414.65	2313.29	2133.68	2668.56	2004.85
5								5	2651.58	2192.68	2008.05	2100.86	1513.66	1593.55
6								6	1572.78	1920.68	1277.69	2158.57	1544.86	2452.66
7								7	1425.47	2887.81	2120.23	1763.87	3526.06	2567.73
8								8	2864.35	1765.56	1883.1	1757.52	2368.83	1653.49
9								9	2226.36	2024.25	2085.65	1653.08	1403.89	1857.38
10								10	2006.95	2069.93	1995.02	1696.99	2132.41	1914.56
									2151.61	1943.4	1974.87	1832.72	2132.41	2107.54
OFT									506.984	406.078	291.019	228.559	720.276	537.973
day1								day28	Central Area Time
No.	Control	model	M+ago	M+cat	M+ago+cat	cat		No.	Control	model	M+ago	M+cat	M+ago+cat	cat
1								1	8.76	8.44	17.48	27.8	13.8	25.12
2								2	5	5.2	15.6	7.6	19.64	7.68
3								3	19	6.8	21	10.4	19.68	12.8
4								4	15.92	6.4	12.96	19.8	8.16	9.44
5								5	3.4	9.08	11.44	11.84	7	6.6
6								6	10	6.8	3.6	9.04	12.04	12.6
7								7	2.4	20.24	11.12	15.24	23.04	4.44
8								8	19.12	8.4	11.4	4.2	17.56	13.76
9								9	10.44	13.88	6.8	13	4.2	25.04
10								10	13.84	5.8	6.08	17.72	13.9022	7.2
									10.788	9.104	11.748	13.664	13.9022	12.468
									6.10836	4.61692	5.35798	6.81953	6.53269	7.29271
