# Supplementary material for: Agomelatine prevented depression in the chronic restraint stress model through enhanced catalase activity and halted oxidative stress
Source: PLoS One. 2024 Feb 9;19(2):e0289248. doi: 10.1371/journal.pone.0289248 (PMC10857580; doi:10.1371/journal.pone.0289248)
Supplement: S1 File — (ZIP) [file pone.0289248.s001.zip › data in brief/CAT activity detection for Fig.3a.xls]

## Sheet: Sheet1
		240nm吸光度
	样品	A1	A2（1min）	△A	CAT（U/mL）	CAT mean	p
CRS	1	1.151	1.147	0.004	2.712
	2	1.418	1.409	0.009	6.102
	3	1.34	1.33	0.01	6.78
	4	1.343	1.341	0.002	1.356						CAT mean	p
	5	1.424	1.418	0.006	4.068	4.2036	1.78992			CRS	4.2036	1.78992
CRS+AGO	11	1.412	1.401	0.011	7.458					CRS+AGO	6.2376	1.24752
	12	1.356	1.347	0.009	6.102					CRS+CAT	11.3904	3.63408
	13	1.364	1.357	0.007	4.746					CRS+AGO+DFX	13.6956	2.56133
	14	1.369	1.357	0.012	8.136					DFX	7.8648	2.92896
	15	1.556	1.549	0.007	4.746	6.2376	1.24752			CON	11.2548	3.74256
CRS+CAT	21	1.351	1.339	0.012	8.136
	22	1.387	1.366	0.021	14.238
	23	1.297	1.271	0.026	17.628
	24	1.467	1.456	0.011	7.458
	25	1.356	1.342	0.014	9.492	11.3904	3.63408
CRS+AGO+DFX	31	1.434	1.403	0.031	21.018
	32	1.204	1.183	0.021	14.238
	34	1.403	1.379	0.024	16.272	13.6956	2.56133
DFX	41	1.365	1.351	0.014	9.492
	42	1.355	1.349	0.006	4.068
	43	1.345	1.335	0.01	6.78
	44	1.401	1.381	0.02	13.56
	45	1.333	1.325	0.008	5.424	7.8648	2.92896
CON	53	1.365	1.352	0.013	8.814
	55	1.447	1.437	0.01	6.78
	61	1.471	1.46	0.011	7.458
	63	1.414	1.399	0.015	10.17
	64	1.477	1.452	0.025	16.95
	65	1.432	1.41	0.022	14.916	11.2548	3.74256
