# Supplementary material for: Agomelatine prevented depression in the chronic restraint stress model through enhanced catalase activity and halted oxidative stress
Source: PLoS One. 2024 Feb 9;19(2):e0289248. doi: 10.1371/journal.pone.0289248 (PMC10857580; doi:10.1371/journal.pone.0289248)
Supplement: S1 File — (ZIP) [file pone.0289248.s001.zip › data in brief/ELISA_MDA for Fig.3b.xlsx]

## Sheet: Sheet1
	1	2	3	4	5	6	7	8	9	10	11	12
A	0.161	0.173	2.273	2.243	2.246	2.223	1.724	1.717	1.811	1.834	1.805	1.812	450
B	0.231	0.232	1.312	1.312	1.219	1.189	2.058	2.048	2.189	2.194	0.051	0.051	450
C	0.342	0.341	1.638	1.627	1.618	1.589	1.414	1.428	1.644	1.65	1.525	1.504	450
D	0.545	0.541	1.875	1.854	1.755	1.761	1.304	1.313	1.301	2.317	0.051	0.05	450
E	0.876	0.877	1.621	1.625	1.725	1.736	0.881	0.808	0.927	0.949	1.257	1.271	450
F	1.302	1.323	1.731	1.744	0.987	0.99	1.611	1.628	0.978	0.998	1.304	1.312	450
G	1.824	1.865	0.051	0.04	0.04	0.053	0.049	0.052	0.052	0.052	0.055	0.051	450
H	2.265	2.28	0.045	0.051	0.051	0.052	0.053	0.051	0.053	0.052	0.044	0.051	450

## Sheet: standard curve
ng/mL			OD mean	p值
2000	0.161	0.173	0.167	0.006
1000	0.231	0.232	0.2315	0.0005
500	0.342	0.341	0.3415	0.0005
250	0.545	0.541	0.543	0.002
125	0.876	0.877	0.8765	0.0005
62.5	1.302	1.323	1.3125	0.0105
31.25	1.824	1.865	1.8445	0.0205
0	2.265	2.28	2.2725	0.0075

## Sheet: Processing data
1		2		3		4		5					OD mean	P	Concentration (diluted 10 times)	Original concentration (ng/mL)
2.273	2.243	2.246	2.223	1.724	1.717	1.811	1.834	1.805	1.812			1	2.258	0.015	3.12875	31.2875
11		13		14		15						2	2.2345	0.0115	4.96317	49.6317
1.312	1.312	1.219	1.189	2.058	2.048	2.189	2.194					3	1.7205	0.0035	35.9374	359.374
21		22		23		24		25				4	1.8225	0.0115	29.6161	296.161
1.638	1.627	1.618	1.589	1.414	1.428	1.644	1.65	1.525	1.504			5	1.8085	0.0035	30.4629	304.629
31		32		33		34						11	1.312	0	67.1837	671.837
1.875	1.854	1.755	1.761	1.304	1.313	1.301	2.317					13	1.204	0.015	78.1027	781.027
41		42		43		44		45				14	2.053	0.005	16.2035	162.035
1.621	1.625	1.725	1.736	0.881	0.808	0.927	0.949	1.257	1.271			15	2.1915	0.0025	7.8999	78.999
51		52		53		54		55				21	1.6325	0.0055	41.7354	417.354
1.731	1.744	0.987	0.99	1.611	1.628	0.978	0.998	1.304	1.312			22	1.6035	0.0145	43.7321	437.32
												23	1.421	0.007	57.5639	575.639
												24	1.647	0.003	40.7541	407.541
OD450	OD mean	p		OD450	OD mean	p		OD450	OD mean	p		25	1.5145	0.0105	50.1774	501.774
2.273				1.638				1.621				31	1.8645	0.0105	27.1085	271.085
2.243	2.258	0.015		1.627	1.6325	0.0055		1.625	1.623	0.002		32	1.758	0.003	33.5699	335.7
2.246				1.618				1.725				33	1.3085	0.0045	67.5138	675.138
2.223	2.2345	0.0115		1.589	1.6035	0.0145		1.736	1.7305	0.0055		34	1.809	0.508	30.4326	304.326
1.724				1.414				0.881				41	1.623	0.002	42.3843	423.844
1.717	1.7205	0.0035		1.428	1.421	0.007		0.808	0.8445	0.0365		42	1.7305	0.0055	35.3006	353.006
1.811				1.644				0.927				43	0.8445	0.0365	132.138	1321.38
1.834	1.8225	0.0115		1.65	1.647	0.003		0.949	0.938	0.011		44	0.938	0.011	114.306	1143.06
1.805				1.525				1.257				45	1.264	0.007	71.8425	718.425
1.812	1.8085	0.0035		1.504	1.5145	0.0105		1.271	1.264	0.007		51	1.7375	0.0065	34.8573	348.573
												52	0.9885	0.0015	106.046	1060.46
1.312				1.875				1.731				53	1.6195	0.0085	42.6247	426.247
1.312	1.312	0		1.854	1.8645	0.0105		1.744	1.7375	0.0065		54	0.988	0.01	106.123	1061.23
1.219				1.755				0.987				55	1.308	0.004	67.5611	675.611
1.189	1.204	0.015		1.761	1.758	0.003		0.99	0.9885	0.0015
2.058				1.304				1.611
2.048	2.053	0.005		1.313	1.3085	0.0045		1.628	1.6195	0.0085
2.189				1.301				0.978
2.194	2.1915	0.0025		2.317	1.809	0.508		0.998	0.988	0.01
								1.304
								1.312	1.308	0.004
