# Supplementary material for: Agomelatine prevented depression in the chronic restraint stress model through enhanced catalase activity and halted oxidative stress
Source: PLoS One. 2024 Feb 9;19(2):e0289248. doi: 10.1371/journal.pone.0289248 (PMC10857580; doi:10.1371/journal.pone.0289248)
Supplement: S1 File — (ZIP) [file pone.0289248.s001.zip › data in brief/ELISA_SOD for Fig.3c.xlsx]

## Sheet: no.1
Software version	3.08.01
Path of experiment file:	E:\yx\SOD.xpt
Scheme file path:
Plate No	no.1
date	2021-08-19
time	15:48:52
Tester type:	Synergy LX
Tester serial number:	2007286
Test type	Tester
Program Details
Plate type	96 WELL PLATE
Eject board after completion
testing	Absorbing light
	Full plate
	Wavelength: 450
	Detection speed: normal, delay: 100 msec, measured value/data point: 8
result
Actual temperature:	0
		1	2	3	4	5	6	7	8	9	10	11	12
	A	2.268	2.02	0.496	0.393	0.779	0.909	0.657	0.634	1.226	0.274	0.804	0.802	450
	B	0.96	1.044	0.743	0.811	0.327	0.316	0.366	0.282	0.278	0.275	0.042	0.051	450
	C	0.525	0.485	0.771	0.821	0.72	0.73	0.815	0.78	0.32	0.351	1.072	0.76	450
	D	0.388	0.375	0.378	0.393	0.943	0.761	1.008	1.139	1.388	0.697	0.046	0.055	450
	E	0.215	0.215	0.807	0.807	1.005	0.774	0.355	0.337	1.111	1.056	0.535	0.477	450
	F	0.132	0.138	0.427	0.424	0.684	0.682	0.411	0.512	1.354	1.324	0.286	0.297	450
	G	0.058	0.055	0.055	0.053	0.053	0.056	0.056	0.056	0.057	0.06	0.056	0.057	450
	H	0.049	0.05	0.052	0.048	0.049	0.048	0.049	0.05	0.05	0.048	0.048	0.051	450
			concentration（ng/ml）
	1	0.4445	1.88688
	2	0.844	3.83664
	3	0.6455	2.86786
	4	0.75	3.37787
	5	0.803	3.63654
	11	0.777	3.50965
	13	0.3215	1.28658
	14	0.324	1.29878
	15	0.2765	1.06696
	21	0.796	3.60238
	22	0.725	3.25586
	23	0.7975	3.6097
	24	0.3355	1.35491
	25	0.916	4.18804
	31	0.3855	1.59893
	32	0.852	3.87569
	33	1.0735	4.95672
	34	1.0425	4.80542
	41	0.807	3.65606
	42	0.8895	4.0587
	43	0.346	1.40615
	44	1.0835	5.00552
	45	0.506	2.18703
	51	0.4255	1.79415
	52	0.683	3.05088
	53	0.4615	1.96985
	54	1.339	6.25249
	55	0.2915	1.14017

## Sheet: standard curve
ng/mL	U/mL	OD450	OD450	OD mean	p
10	320	2.268	2.02	2.144	0.124
5	160	0.96	1.044	1.002	0.042
2.5	80	0.525	0.485	0.505	0.02
1.25	40	0.388	0.375	0.3815	0.0065
0.625	20	0.215	0.215	0.215	0
0.3125	10	0.132	0.138	0.135	0.003
0	0	0.058	0.055	0.0565	0.0015

## Sheet: Processing data
1		2		3		4		5					OD mean	P	Concentration (diluted 10 times)	Original concentration (U/mL)
0.496	0.393	0.779	0.909	0.657	0.634	1.226	0.274	0.804	0.802			1	0.4445	0.0515	59.9219	599.219
11		13		14		15						2	0.844	0.065	122.344	1223.44
0.743	0.811	0.327	0.316	0.366	0.282	0.278	0.275					3	0.6455	0.0115	91.3281	913.281
21		22		23		24		25				4	0.75	0.476	107.656	1076.56
0.771	0.821	0.72	0.73	0.815	0.78	0.32	0.351	1.072	0.76			5	0.803	0.001	115.938	1159.38
31		32		33		34						11	0.777	0.034	111.875	1118.75
0.378	0.393	0.943	0.761	1.008	1.139	1.388	0.697					13	0.3215	0.0055	40.7031	407.031
41		42		43		44		45				14	0.324	0.042	41.0938	410.938
0.807	0.807	1.005	0.774	0.355	0.337	1.111	1.056	0.535	0.477			15	0.2765	0.0015	33.6719	336.719
51		52		53		54		55				21	0.796	0.025	114.844	1148.44
0.427	0.424	0.684	0.682	0.411	0.512	1.354	1.324	0.286	0.297			22	0.725	0.005	103.75	1037.5
												23	0.7975	0.0175	115.078	1150.78
												24	0.3355	0.0155	42.8906	428.906
												25	0.916	0.156	133.594	1335.94
												31	0.3855	0.0075	50.7031	507.031
												32	0.852	0.091	123.594	1235.94
												33	1.0735	0.0655	158.203	1582.03
												34	1.0425	0.3455	153.359	1533.59
												41	0.807	0	116.562	1165.62
												42	0.8895	0.1155	129.453	1294.53
												43	0.346	0.009	44.5312	445.312
												44	1.0835	0.0275	159.766	1597.66
												45	0.506	0.029	69.5312	695.312
												51	0.4255	0.0015	56.9531	569.531
												52	0.683	0.001	97.1875	971.875
												53	0.4615	0.0505	62.5781	625.781
												54	1.339	0.015	199.688	1996.88
												55	0.2915	0.0055	36.0156	360.156
