# Supplementary material for: Agomelatine prevented depression in the chronic restraint stress model through enhanced catalase activity and halted oxidative stress
Source: PLoS One. 2024 Feb 9;19(2):e0289248. doi: 10.1371/journal.pone.0289248 (PMC10857580; doi:10.1371/journal.pone.0289248)
Supplement: S1 File — (ZIP) [file pone.0289248.s001.zip › data in brief/qPCR/qPCR_CAT for Fig.3i.xls]

## Sheet: Results
Block Type	96alum
Chemistry	SYBR_GREEN
Experiment File Name	C:\Users\ab123\Desktop\黄龙福\20210811-cat.eds
Experiment Run End Time	Not Started
Instrument Type	sds7500
Passive Reference
Well	Sample Name	Target Name	Task	Reporter	Quencher	RQ	RQ Min	RQ Max	Cт	Cт Mean	Cт SD	ΔCт	ΔCт Mean	ΔCт SE	HK Control ΔCт Mean	HK Control ΔCт SE	ΔΔCт	Automatic Ct Threshold	Ct Threshold	Automatic Baseline	Baseline Start	Baseline End	Efficiency	Tm1	Tm2	Tm3	Comments	HIGHSD	OUTLIERRG
A1	1	cat	UNKNOWN	SYBR	None				26.2055	26.4593	0.220213							TRUE	21799.3	TRUE	3	17	1	79.6263				N	N
A2	1	cat	UNKNOWN	SYBR	None				26.5992	26.4593	0.220213							TRUE	21799.3	TRUE	3	19	1	79.6263				N	N
A3	1	cat	UNKNOWN	SYBR	None				26.5732	26.4593	0.220213							TRUE	21799.3	TRUE	3	17	1	79.6263				N	N
A4	15	cat	UNKNOWN	SYBR	None				22.9042	23.1517	0.218072							TRUE	21799.3	TRUE	3	12	1	79.6263				N	N
A5	15	cat	UNKNOWN	SYBR	None				23.3156	23.1517	0.218072							TRUE	21799.3	TRUE	3	15	1	79.6263				N	N
A6	15	cat	UNKNOWN	SYBR	None				23.2354	23.1517	0.218072							TRUE	21799.3	TRUE	3	11	1	79.8246				N	N
A7	32	cat	UNKNOWN	SYBR	None				19.6991	20.1667	1.28653							TRUE	21799.3	TRUE	1	2	1	79.8246				Y	N
A8	32	cat	UNKNOWN	SYBR	None				19.6192	20.1667	1.28653							TRUE	21799.3	TRUE	1	2	1	79.8246				Y	N
A9	32	cat	UNKNOWN	SYBR	None				21.1817	20.1667	1.28653							TRUE	21799.3	TRUE	3	12	1	79.6263				Y	N
A10	51	cat	UNKNOWN	SYBR	None				22.2131	22.7149	0.436695							TRUE	21799.3	TRUE	3	13	1	79.6263				N	N
A11	51	cat	UNKNOWN	SYBR	None				23.009	22.7149	0.436695							TRUE	21799.3	TRUE	3	11	1	79.4281				N	N
A12	51	cat	UNKNOWN	SYBR	None				22.9224	22.7149	0.436695							TRUE	21799.3	TRUE	3	15	1	79.4281				N	N
B1	2	cat	UNKNOWN	SYBR	None				24.2117	23.9219	0.262689							TRUE	21799.3	TRUE	3	16	1	79.8246				N	N
B2	2	cat	UNKNOWN	SYBR	None				23.8543	23.9219	0.262689							TRUE	21799.3	TRUE	3	17	1	79.8246				N	N
B3	2	cat	UNKNOWN	SYBR	None				23.6996	23.9219	0.262689							TRUE	21799.3	TRUE	3	14	1	79.8246				N	N
B4	16	cat	UNKNOWN	SYBR	None				27.2994	25.5923	2.42272							TRUE	21799.3	TRUE	3	17	1	79.8246				Y	N
B5	16	cat	UNKNOWN	SYBR	None				22.8194	25.5923	2.42272							TRUE	21799.3	TRUE	1	2	1	79.8246				Y	N
B6	16	cat	UNKNOWN	SYBR	None				26.6581	25.5923	2.42272							TRUE	21799.3	TRUE	1	2	1	79.8246				Y	N
B7	33	cat	UNKNOWN	SYBR	None				20.586	19.8516	1.86597							TRUE	21799.3	TRUE	1	2	1	80.0228				Y	N
B8	33	cat	UNKNOWN	SYBR	None				19.2893	19.8516	1.86597							TRUE	21799.3	TRUE	1	2	1	79.8246				Y	N
B9	33	cat	UNKNOWN	SYBR	None				19.6795	19.8516	1.86597							TRUE	21799.3	TRUE	1	2	1	79.8246				Y	N
B10	52	cat	UNKNOWN	SYBR	None				21.5443	23.3077	1.54154							TRUE	21799.3	TRUE	1	2	1	79.6263				Y	N
B11	52	cat	UNKNOWN	SYBR	None				23.9799	23.3077	1.54154							TRUE	21799.3	TRUE	3	13	1	79.6263				Y	N
B12	52	cat	UNKNOWN	SYBR	None				24.3991	23.3077	1.54154							TRUE	21799.3	TRUE	3	8	1	79.4281				Y	N
C1	3	cat	UNKNOWN	SYBR	None				29.006	29.3682	0.73213							TRUE	21799.3	TRUE	3	22	1	79.8246				Y	N
C2	3	cat	UNKNOWN	SYBR	None				28.8878	29.3682	0.73213							TRUE	21799.3	TRUE	3	20	1	79.8246				Y	N
C3	3	cat	UNKNOWN	SYBR	None				30.2108	29.3682	0.73213							TRUE	21799.3	TRUE	3	21	1	79.8246				Y	N
C4	21	cat	UNKNOWN	SYBR	None				23.6136	22.75	0.769478							TRUE	21799.3	TRUE	3	8	1	80.0228				Y	N
C5	21	cat	UNKNOWN	SYBR	None				22.4993	22.75	0.769478							TRUE	21799.3	TRUE	3	4	1	80.0228				Y	N
C6	21	cat	UNKNOWN	SYBR	None				22.1372	22.75	0.769478							TRUE	21799.3	TRUE	1	2	1	80.2211				Y	N
C7	34	cat	UNKNOWN	SYBR	None				21.5332	21.5373	0.378493							TRUE	21799.3	TRUE	1	2	1	80.2211				N	N
C8	34	cat	UNKNOWN	SYBR	None				21.1609	21.5373	0.378493							TRUE	21799.3	TRUE	3	4	1	80.0228				N	N
C9	34	cat	UNKNOWN	SYBR	None				21.9178	21.5373	0.378493							TRUE	21799.3	TRUE	3	13	1	80.0228				N	N
C10	53	cat	UNKNOWN	SYBR	None				22.2078	22.6888	0.424527							TRUE	21799.3	TRUE	3	9	1	79.8246				N	N
C11	53	cat	UNKNOWN	SYBR	None				22.8469	22.6888	0.424527							TRUE	21799.3	TRUE	3	10	1	79.6263				N	N
C12	53	cat	UNKNOWN	SYBR	None				23.0115	22.6888	0.424527							TRUE	21799.3	TRUE	3	8	1	79.4281				N	N
D1	4	cat	UNKNOWN	SYBR	None				24.3803	24.4251	0.161952							TRUE	21799.3	TRUE	3	8	1	80.0228				N	N
D2	4	cat	UNKNOWN	SYBR	None				24.2903	24.4251	0.161952							TRUE	21799.3	TRUE	3	15	1	80.0228				N	N
D3	4	cat	UNKNOWN	SYBR	None				24.6047	24.4251	0.161952							TRUE	21799.3	TRUE	3	15	1	80.0228				N	N
D4	22	cat	UNKNOWN	SYBR	None				Undetermined	35.1628	2.71719							TRUE	21799.3	TRUE	3	33	1	80.0228				N	N
D5	22	cat	UNKNOWN	SYBR	None				33.2415	35.1628	2.71719							TRUE	21799.3	TRUE	3	4	1	80.2211				Y	N
D6	22	cat	UNKNOWN	SYBR	None				37.0842	35.1628	2.71719							TRUE	21799.3	TRUE	3	17	1	80.2211				Y	N
D7	41	cat	UNKNOWN	SYBR	None				19.4896	19.8367	0.545401							TRUE	21799.3	TRUE	3	20	1	80.0228				Y	N
D8	41	cat	UNKNOWN	SYBR	None				20.4654	19.8367	0.545401							TRUE	21799.3	TRUE	3	7	1	80.0228				Y	N
D9	41	cat	UNKNOWN	SYBR	None				19.5553	19.8367	0.545401							TRUE	21799.3	TRUE	1	2	1	80.0228				Y	N
D10	54	cat	UNKNOWN	SYBR	None				21.7152	22.6747	0.867055							TRUE	21799.3	TRUE	1	2	1	79.8246				Y	N
D11	54	cat	UNKNOWN	SYBR	None				22.9068	22.6747	0.867055							TRUE	21799.3	TRUE	3	15	1	79.8246				Y	N
D12	54	cat	UNKNOWN	SYBR	None				23.4021	22.6747	0.867055							TRUE	21799.3	TRUE	3	15	1	79.4281				Y	N
E1	5	cat	UNKNOWN	SYBR	None				23.794	23.4633	0.50563							TRUE	21799.3	TRUE	3	16	1	79.8246				Y	N
E2	5	cat	UNKNOWN	SYBR	None				22.8813	23.4633	0.50563							TRUE	21799.3	TRUE	1	2	1	80.0228				Y	N
E3	5	cat	UNKNOWN	SYBR	None				23.7147	23.4633	0.50563							TRUE	21799.3	TRUE	3	15	1	80.2211				Y	N
E4	23	cat	UNKNOWN	SYBR	None				21.9404	21.3778	0.564607							TRUE	21799.3	TRUE	3	15	1	80.2211				Y	N
E5	23	cat	UNKNOWN	SYBR	None				20.8112	21.3778	0.564607							TRUE	21799.3	TRUE	1	2	1	80.2211				Y	N
E6	23	cat	UNKNOWN	SYBR	None				21.382	21.3778	0.564607							TRUE	21799.3	TRUE	1	2	1	80.2211				Y	N
E7	42	cat	UNKNOWN	SYBR	None				25.9032	25.7578	0.822245							TRUE	21799.3	TRUE	3	17	1	80.2211				Y	N
E8	42	cat	UNKNOWN	SYBR	None				24.8725	25.7578	0.822245							TRUE	21799.3	TRUE	3	5	1	80.0228				Y	N
E9	42	cat	UNKNOWN	SYBR	None				26.4976	25.7578	0.822245							TRUE	21799.3	TRUE	3	17	1	80.0228				Y	N
E10	55	cat	UNKNOWN	SYBR	None				22.7012	22.7444	0.103081							TRUE	21799.3	TRUE	3	15	1	80.0228				N	N
E11	55	cat	UNKNOWN	SYBR	None				22.67	22.7444	0.103081							TRUE	21799.3	TRUE	3	14	1	79.8246				N	N
E12	55	cat	UNKNOWN	SYBR	None				22.8621	22.7444	0.103081							TRUE	21799.3	TRUE	3	13	1	79.4281				N	N
F1	12	cat	UNKNOWN	SYBR	None				20.9209	21.3679	0.74615							TRUE	21799.3	TRUE	3	13	1	79.8246				Y	N
F2	12	cat	UNKNOWN	SYBR	None				22.2293	21.3679	0.74615							TRUE	21799.3	TRUE	3	10	1	80.0228				Y	Y
F3	12	cat	UNKNOWN	SYBR	None				20.9535	21.3679	0.74615							TRUE	21799.3	TRUE	1	2	1	80.0228				Y	N
F4	24	cat	UNKNOWN	SYBR	None				21.6261	21.6672	0.049303							TRUE	21799.3	TRUE	1	2	1	80.2211				N	N
F5	24	cat	UNKNOWN	SYBR	None				21.6537	21.6672	0.049303							TRUE	21799.3	TRUE	1	2	1	80.2211				N	N
F6	24	cat	UNKNOWN	SYBR	None				21.7218	21.6672	0.049303							TRUE	21799.3	TRUE	1	2	1	80.2211				N	N
F7	43	cat	UNKNOWN	SYBR	None				25.9079	25.7703	0.61094							TRUE	21799.3	TRUE	3	7	1	80.0228				Y	N
F8	43	cat	UNKNOWN	SYBR	None				26.3006	25.7703	0.61094							TRUE	21799.3	TRUE	3	17	1	80.0228				Y	N
F9	43	cat	UNKNOWN	SYBR	None				25.1022	25.7703	0.61094							TRUE	21799.3	TRUE	1	2	1	79.8246				Y	N
G1	13	cat	UNKNOWN	SYBR	None				23.4164	22.3518	0.922053							TRUE	21799.3	TRUE	3	17	1	79.6263				Y	Y
G2	13	cat	UNKNOWN	SYBR	None				21.8044	22.3518	0.922053							TRUE	21799.3	TRUE	1	2	1	79.8246				Y	N
G3	13	cat	UNKNOWN	SYBR	None				21.8347	22.3518	0.922053							TRUE	21799.3	TRUE	1	2	1	79.8246				Y	N
G4	25	cat	UNKNOWN	SYBR	None				20.4308	19.9332	0.546272							TRUE	21799.3	TRUE	1	2	1	80.0228				Y	N
G5	25	cat	UNKNOWN	SYBR	None				20.0202	19.9332	0.546272							TRUE	21799.3	TRUE	3	4	1	80.0228				Y	N
G6	25	cat	UNKNOWN	SYBR	None				19.3487	19.9332	0.546272							TRUE	21799.3	TRUE	1	2	1	80.0228				Y	N
G7	44	cat	UNKNOWN	SYBR	None				25.8949	25.6865	1.67929							TRUE	21799.3	TRUE	1	2	1	79.8246				N	N
G8	44	cat	UNKNOWN	SYBR	None				25.8949	25.6865	1.67929							TRUE	21799.3	TRUE	1	2	1	79.8246				Y	N
G9	44	cat	UNKNOWN	SYBR	None				25.2698	25.6865	1.67929							TRUE	21799.3	TRUE	1	2	1	79.8246				Y	N
H1	14	cat	UNKNOWN	SYBR	None				24.9781	24.9813	0.0198189							TRUE	21799.3	TRUE	3	17	1	79.6263				N	N
H2	14	cat	UNKNOWN	SYBR	None				24.9632	24.9813	0.0198189							TRUE	21799.3	TRUE	3	16	1	79.6263				N	N
H3	14	cat	UNKNOWN	SYBR	None				25.0025	24.9813	0.0198189							TRUE	21799.3	TRUE	3	19	1	79.6263				N	N
H4	31	cat	UNKNOWN	SYBR	None				19.687	19.618	0.38973							TRUE	21799.3	TRUE	1	2	1	79.8246				Y	N
H5	31	cat	UNKNOWN	SYBR	None				19.5548	19.618	0.38973							TRUE	21799.3	TRUE	1	2	1	79.8246				Y	N
H6	31	cat	UNKNOWN	SYBR	None				19.6122	19.618	0.38973							TRUE	21799.3	TRUE	1	2	1	79.8246				Y	N
H7	45	cat	UNKNOWN	SYBR	None				14.576	21.3105	5.85754							TRUE	21799.3	TRUE	1	2	1	79.6263				Y	N
H8	45	cat	UNKNOWN	SYBR	None				24.1338	21.3105	5.85754							TRUE	21799.3	TRUE	1	2	1	79.6263				Y	N
H9	45	cat	UNKNOWN	SYBR	None				25.2217	21.3105	5.85754							TRUE	21799.3	TRUE	3	14	1	79.6263				Y	N
Analysis Type	Singleplex
Endogenous Control	cat
RQ Min/Max Confidence Level	95.0
Reference Sample	1

## Sheet: 处理数据
Well	Sample Name	Target Name	Cт Mean	Cт SD		分组	样品	基因	CTmean	SD值		CTmean
A1	1	cat	26.4593	0.220213		模型组	1	cat	26.4593	0.220213
A2	1	cat	26.4593	0.220213			2	cat	23.9219	0.262689		23.9219
A3	1	cat	26.4593	0.220213			3	cat	29.3682	0.73213		24.4251
A4	15	cat	23.1517	0.218072			4	cat	24.4251	0.161952		23.4633
A5	15	cat	23.1517	0.218072			5	cat	23.4633	0.50563
A6	15	cat	23.1517	0.218072		模型组+AGO	15	cat	23.1517	0.218072
A7	32	cat	20.1667	1.28653			16	cat	25.5923	2.42272		23.1517
A8	32	cat	20.1667	1.28653			12	cat	21.3679	0.74615		21.3679
A9	32	cat	20.1667	1.28653			13	cat	22.3518	0.922053		22.3518
A10	51	cat	22.7149	0.436695			14	cat	24.9813	0.0198189
A11	51	cat	22.7149	0.436695		模型组+CAT	21	cat	22.75	0.769478		22.75
A12	51	cat	22.7149	0.436695			22	cat	35.1628	2.71719		21.3778
B1	2	cat	23.9219	0.262689			23	cat	21.3778	0.564607		21.6672
B2	2	cat	23.9219	0.262689			24	cat	21.6672	0.049303
B3	2	cat	23.9219	0.262689			25	cat	19.9332	0.546272
B4	16	cat	25.5923	2.42272		模型组+AGO+CAT	32	cat	20.1667	1.28653		20.1667
B5	16	cat	25.5923	2.42272			33	cat	19.8516	1.86597		19.8516
B6	16	cat	25.5923	2.42272			34	cat	21.5373	0.378493		19.618
B7	33	cat	19.8516	1.86597			31	cat	19.618	0.38973
B8	33	cat	19.8516	1.86597		CAT	41	cat	19.8367	0.545401
B9	33	cat	19.8516	1.86597			42	cat	25.7578	0.822245		25.7578
B10	52	cat	23.3077	1.54154			43	cat	25.7703	0.61094		25.7703
B11	52	cat	23.3077	1.54154			44	cat	25.6865	1.67929		25.6865
B12	52	cat	23.3077	1.54154			45	cat	21.3105	5.85754
C1	3	cat	29.3682	0.73213		对照组	51	cat	22.7149	0.436695
C2	3	cat	29.3682	0.73213			52	cat	23.3077	1.54154		22.7149
C3	3	cat	29.3682	0.73213			53	cat	22.6888	0.424527		22.6888
C4	21	cat	22.75	0.769478			54	cat	22.6747	0.867055		22.6747
C5	21	cat	22.75	0.769478			55	cat	22.7444	0.103081
C6	21	cat	22.75	0.769478
C7	34	cat	21.5373	0.378493
C8	34	cat	21.5373	0.378493
C9	34	cat	21.5373	0.378493
C10	53	cat	22.6888	0.424527
C11	53	cat	22.6888	0.424527
C12	53	cat	22.6888	0.424527
D1	4	cat	24.4251	0.161952
D2	4	cat	24.4251	0.161952
D3	4	cat	24.4251	0.161952
D4	22	cat	35.1628	2.71719
D5	22	cat	35.1628	2.71719
D6	22	cat	35.1628	2.71719
D7	41	cat	19.8367	0.545401
D8	41	cat	19.8367	0.545401
D9	41	cat	19.8367	0.545401
D10	54	cat	22.6747	0.867055
D11	54	cat	22.6747	0.867055
D12	54	cat	22.6747	0.867055
E1	5	cat	23.4633	0.50563
E2	5	cat	23.4633	0.50563
E3	5	cat	23.4633	0.50563
E4	23	cat	21.3778	0.564607
E5	23	cat	21.3778	0.564607
E6	23	cat	21.3778	0.564607
E7	42	cat	25.7578	0.822245
E8	42	cat	25.7578	0.822245
E9	42	cat	25.7578	0.822245
E10	55	cat	22.7444	0.103081
E11	55	cat	22.7444	0.103081
E12	55	cat	22.7444	0.103081
F1	12	cat	21.3679	0.74615
F2	12	cat	21.3679	0.74615
F3	12	cat	21.3679	0.74615
F4	24	cat	21.6672	0.049303
F5	24	cat	21.6672	0.049303
F6	24	cat	21.6672	0.049303
F7	43	cat	25.7703	0.61094
F8	43	cat	25.7703	0.61094
F9	43	cat	25.7703	0.61094
G1	13	cat	22.3518	0.922053
G2	13	cat	22.3518	0.922053
G3	13	cat	22.3518	0.922053
G4	25	cat	19.9332	0.546272
G5	25	cat	19.9332	0.546272
G6	25	cat	19.9332	0.546272
G7	44	cat	22.0823	1.67929
G8	44	cat	22.0823	1.67929
G9	44	cat	22.0823	1.67929
H1	14	cat	24.9813	0.0198189
H2	14	cat	24.9813	0.0198189
H3	14	cat	24.9813	0.0198189
H4	31	cat	19.618	0.38973
H5	31	cat	19.618	0.38973
H6	31	cat	19.618	0.38973
H7	45	cat	21.3105	5.85754
H8	45	cat	21.3105	5.85754
H9	45	cat	21.3105	5.85754

## Sheet: 计算数据
样本	对照组	模型组	模型组+AGO	模型组+CAT	模型组+AGO+CAT	CAT
cat	22.7149	23.9219	23.1517	22.75	20.1667	25.7578
	22.6888	24.4251	21.3679	21.3778	19.8516	25.7703
	22.6747	23.4633	22.3518	21.6672	19.618	25.6865
内参U6	19.2689	19.8633	18.3223	17.5243	17.4621	21.9818
	19.3652	20.2441	18.7268	18.6017	17.0022	21.6412
	19.2212	19.0699	19.4123	17.0275	17.9454	21.8265
内参平均	19.2851	19.7258	18.8205	17.7179	17.4699	21.8165
△T	4.63677	4.19611	3.92955	5.03218	8.28791	3.94129
	5.14	4.69935	2.55735	3.65998	8.30038	3.95376
	4.17824	3.73759	2.8467	3.94933	8.21663	3.87001
T均值	4.65167
△△T	-0.014904	-0.455558	-0.722115	0.380512	3.63624	-0.710379
	0.488331	0.0476774	-2.09432	-0.99169	3.64871	-0.697905
	-0.473427	-0.91408	-1.80497	-0.702344	3.56496	-0.781655
2-△△T	1.01038	1.37131	1.6496	0.768165	0.0804237	1.63623
	0.712849	0.967493	4.27024	1.98851	0.0797313	1.62215
	1.3884	1.88437	3.49422	1.62715	0.0844968	1.7191
相对表达量	1.03721	1.40772	3.13802	1.46127	0.0815506	1.65916
P值	0.234127	0.317762	0.99228	0.462073	0.00196414	0.0399607
