# Supplementary material for: Agomelatine prevented depression in the chronic restraint stress model through enhanced catalase activity and halted oxidative stress
Source: PLoS One. 2024 Feb 9;19(2):e0289248. doi: 10.1371/journal.pone.0289248 (PMC10857580; doi:10.1371/journal.pone.0289248)
Supplement: S1 File — (ZIP) [file pone.0289248.s001.zip › data in brief/qPCR/qPCR_GAPDH for Fig.3.xls]

## Sheet: Results
Block Type	96alum
Chemistry	SYBR_GREEN
Experiment File Name	D:\YX\20210809-GAPDH.eds
Experiment Run End Time	2021-08-09 12:08:44 PM PDT
Instrument Type	sds7500
Passive Reference
Well	Sample Name	Target Name	Task	Reporter	Quencher	RQ	RQ Min	RQ Max	Cт	Cт Mean	Cт SD	ΔCт	ΔCт Mean	ΔCт SE	HK Control ΔCт Mean	HK Control ΔCт SE	ΔΔCт	Automatic Ct Threshold	Ct Threshold	Automatic Baseline	Baseline Start	Baseline End	Efficiency	Tm1	Tm2	Tm3	Comments	HIGHSD	OUTLIERRG
A1	1	GAPDH	UNKNOWN	SYBR	None				22.9762	22.8738	0.136465							TRUE	265144	TRUE	3	14	1	86.3607				N	N
A2	1	GAPDH	UNKNOWN	SYBR	None				22.7189	22.8738	0.136465							TRUE	265144	TRUE	1	2	1	86.3607				N	N
A3	1	GAPDH	UNKNOWN	SYBR	None				22.9264	22.8738	0.136465							TRUE	265144	TRUE	3	10	1	86.3607				N	N
A4	15	GAPDH	UNKNOWN	SYBR	None				19.3928	19.4123	0.119641							TRUE	265144	TRUE	1	2	1	86.3607				N	N
A5	15	GAPDH	UNKNOWN	SYBR	None				19.3036	19.4123	0.119641							TRUE	265144	TRUE	1	2	1	86.3607				N	N
A6	15	GAPDH	UNKNOWN	SYBR	None				19.5405	19.4123	0.119641							TRUE	265144	TRUE	3	6	1	86.3607				N	N
A7	32	GAPDH	UNKNOWN	SYBR	None				16.9617	17.0022	0.0650181							TRUE	265144	TRUE	1	2	1	86.5514				N	N
A8	32	GAPDH	UNKNOWN	SYBR	None				16.9677	17.0022	0.0650181							TRUE	265144	TRUE	1	2	1	86.5514				N	N
A9	32	GAPDH	UNKNOWN	SYBR	None				17.0772	17.0022	0.0650181							TRUE	265144	TRUE	3	8	1	86.3607				N	N
A10	51	GAPDH	UNKNOWN	SYBR	None				19.4588	19.2689	0.174013							TRUE	265144	TRUE	3	11	1	86.3607				N	N
A11	51	GAPDH	UNKNOWN	SYBR	None				19.1171	19.2689	0.174013							TRUE	265144	TRUE	1	2	1	86.1699				N	N
A12	51	GAPDH	UNKNOWN	SYBR	None				19.2307	19.2689	0.174013							TRUE	265144	TRUE	1	2	1	86.1699				N	N
B1	2	GAPDH	UNKNOWN	SYBR	None				19.8986	19.8633	0.0566046							TRUE	265144	TRUE	1	2	1	86.5514				N	N
B2	2	GAPDH	UNKNOWN	SYBR	None				19.8933	19.8633	0.0566046							TRUE	265144	TRUE	1	2	1	86.5514				N	N
B3	2	GAPDH	UNKNOWN	SYBR	None				19.798	19.8633	0.0566046							TRUE	265144	TRUE	3	5	1	86.5514				N	N
B4	16	GAPDH	UNKNOWN	SYBR	None				22.2369	22.3545	0.11166							TRUE	265144	TRUE	1	2	1	86.3607				N	N
B5	16	GAPDH	UNKNOWN	SYBR	None				22.4592	22.3545	0.11166							TRUE	265144	TRUE	3	8	1	86.3607				N	N
B6	16	GAPDH	UNKNOWN	SYBR	None				22.3673	22.3545	0.11166							TRUE	265144	TRUE	3	10	1	86.3607				N	N
B7	33	GAPDH	UNKNOWN	SYBR	None				17.9036	17.9454	0.0387277							TRUE	265144	TRUE	1	2	1	86.5514				N	N
B8	33	GAPDH	UNKNOWN	SYBR	None				17.9524	17.9454	0.0387277							TRUE	265144	TRUE	1	2	1	86.5514				N	N
B9	33	GAPDH	UNKNOWN	SYBR	None				17.9801	17.9454	0.0387277							TRUE	265144	TRUE	1	2	1	86.5514				N	N
B10	52	GAPDH	UNKNOWN	SYBR	None				20.8314	20.6974	0.123466							TRUE	265144	TRUE	1	2	1	86.3607				N	N
B11	52	GAPDH	UNKNOWN	SYBR	None				20.6725	20.6974	0.123466							TRUE	265144	TRUE	1	2	1	86.3607				N	N
B12	52	GAPDH	UNKNOWN	SYBR	None				20.5883	20.6974	0.123466							TRUE	265144	TRUE	1	2	1	86.1699				N	N
C1	3	GAPDH	UNKNOWN	SYBR	None				24.7641	24.7104	0.122824							TRUE	265144	TRUE	3	16	1	86.3607				N	N
C2	3	GAPDH	UNKNOWN	SYBR	None				24.7972	24.7104	0.122824							TRUE	265144	TRUE	3	13	1	86.5514				N	N
C3	3	GAPDH	UNKNOWN	SYBR	None				24.5699	24.7104	0.122824							TRUE	265144	TRUE	3	14	1	86.5514				N	N
C4	21	GAPDH	UNKNOWN	SYBR	None				19.1313	19.064	0.0593313							TRUE	265144	TRUE	3	7	1	86.7422				N	N
C5	21	GAPDH	UNKNOWN	SYBR	None				19.0417	19.064	0.0593313							TRUE	265144	TRUE	1	2	1	86.7422				N	N
C6	21	GAPDH	UNKNOWN	SYBR	None				19.0191	19.064	0.0593313							TRUE	265144	TRUE	1	2	1	86.7422				N	N
C7	34	GAPDH	UNKNOWN	SYBR	None				18.1027	18.1719	0.0599822							TRUE	265144	TRUE	1	2	1	86.7422				N	N
C8	34	GAPDH	UNKNOWN	SYBR	None				18.2054	18.1719	0.0599822							TRUE	265144	TRUE	1	2	1	86.7422				N	N
C9	34	GAPDH	UNKNOWN	SYBR	None				18.2077	18.1719	0.0599822							TRUE	265144	TRUE	1	2	1	86.5514				N	N
C10	53	GAPDH	UNKNOWN	SYBR	None				19.3764	19.3652	0.0099037							TRUE	265144	TRUE	1	2	1	86.5514				N	N
C11	53	GAPDH	UNKNOWN	SYBR	None				19.3616	19.3652	0.0099037							TRUE	265144	TRUE	3	8	1	86.3607				N	N
C12	53	GAPDH	UNKNOWN	SYBR	None				19.3576	19.3652	0.0099037							TRUE	265144	TRUE	1	2	1	86.1699				N	N
D1	4	GAPDH	UNKNOWN	SYBR	None				20.1569	20.2441	0.0919573							TRUE	265144	TRUE	1	2	1	86.5514				N	N
D2	4	GAPDH	UNKNOWN	SYBR	None				20.3401	20.2441	0.0919573							TRUE	265144	TRUE	3	8	1	86.5514				N	N
D3	4	GAPDH	UNKNOWN	SYBR	None				20.2352	20.2441	0.0919573							TRUE	265144	TRUE	1	2	1	86.7422				N	N
D4	22	GAPDH	UNKNOWN	SYBR	None				26.7027	26.7068	0.0932628							TRUE	265144	TRUE	3	9	1	86.5514				N	N
D5	22	GAPDH	UNKNOWN	SYBR	None				26.8021	26.7068	0.0932628							TRUE	265144	TRUE	1	3	1	86.7422				N	N
D6	22	GAPDH	UNKNOWN	SYBR	None				26.6157	26.7068	0.0932628							TRUE	265144	TRUE	3	4	1	86.7422				N	N
D7	41	GAPDH	UNKNOWN	SYBR	None				18.7171	18.7772	0.0521794							TRUE	265144	TRUE	1	2	1	86.7422				N	N
D8	41	GAPDH	UNKNOWN	SYBR	None				18.8045	18.7772	0.0521794							TRUE	265144	TRUE	1	2	1	86.7422				N	N
D9	41	GAPDH	UNKNOWN	SYBR	None				18.8101	18.7772	0.0521794							TRUE	265144	TRUE	1	2	1	86.5514				N	N
D10	54	GAPDH	UNKNOWN	SYBR	None				18.6715	18.6844	0.0149109							TRUE	265144	TRUE	1	2	1	86.5514				N	N
D11	54	GAPDH	UNKNOWN	SYBR	None				18.7008	18.6844	0.0149109							TRUE	265144	TRUE	1	2	1	86.3607				N	N
D12	54	GAPDH	UNKNOWN	SYBR	None				18.681	18.6844	0.0149109							TRUE	265144	TRUE	1	2	1	86.1699				N	N
E1	5	GAPDH	UNKNOWN	SYBR	None				19.27	19.0699	0.173505							TRUE	265144	TRUE	3	7	1	86.5514				N	N
E2	5	GAPDH	UNKNOWN	SYBR	None				18.9619	19.0699	0.173505							TRUE	265144	TRUE	1	2	1	86.5514				N	N
E3	5	GAPDH	UNKNOWN	SYBR	None				18.9777	19.0699	0.173505							TRUE	265144	TRUE	1	2	1	86.7422				N	N
E4	23	GAPDH	UNKNOWN	SYBR	None				17.6292	17.5243	0.167415							TRUE	265144	TRUE	3	11	1	86.7422				N	N
E5	23	GAPDH	UNKNOWN	SYBR	None				17.3313	17.5243	0.167415							TRUE	265144	TRUE	1	2	1	86.7422				N	N
E6	23	GAPDH	UNKNOWN	SYBR	None				17.6125	17.5243	0.167415							TRUE	265144	TRUE	3	4	1	86.7422				N	N
E7	42	GAPDH	UNKNOWN	SYBR	None				21.9796	22.7693	1.31694							TRUE	265144	TRUE	3	4	1	86.7422				Y	N
E8	42	GAPDH	UNKNOWN	SYBR	None				24.2895	22.7693	1.31694							TRUE	265144	TRUE	1	3	1	86.7422				Y	Y
E9	42	GAPDH	UNKNOWN	SYBR	None				22.0387	22.7693	1.31694							TRUE	265144	TRUE	1	2	1	86.5514				Y	N
E10	55	GAPDH	UNKNOWN	SYBR	None				19.0711	19.2212	0.143582							TRUE	265144	TRUE	3	5	1	86.3607				N	N
E11	55	GAPDH	UNKNOWN	SYBR	None				19.2354	19.2212	0.143582							TRUE	265144	TRUE	3	7	1	86.3607				N	N
E12	55	GAPDH	UNKNOWN	SYBR	None				19.3572	19.2212	0.143582							TRUE	265144	TRUE	3	9	1	85.9792				N	N
F1	12	GAPDH	UNKNOWN	SYBR	None				18.2194	18.3223	0.128311							TRUE	265144	TRUE	1	2	1	86.3607				N	N
F2	12	GAPDH	UNKNOWN	SYBR	None				18.2816	18.3223	0.128311							TRUE	265144	TRUE	1	2	1	86.5514				N	N
F3	12	GAPDH	UNKNOWN	SYBR	None				18.4661	18.3223	0.128311							TRUE	265144	TRUE	3	6	1	86.5514				N	N
F4	24	GAPDH	UNKNOWN	SYBR	None				18.6812	18.6017	0.0712289							TRUE	265144	TRUE	1	2	1	86.5514				N	N
F5	24	GAPDH	UNKNOWN	SYBR	None				18.5437	18.6017	0.0712289							TRUE	265144	TRUE	1	2	1	86.7422				N	N
F6	24	GAPDH	UNKNOWN	SYBR	None				18.5801	18.6017	0.0712289							TRUE	265144	TRUE	1	2	1	86.7422				N	N
F7	43	GAPDH	UNKNOWN	SYBR	None				22.9648	21.9818	1.71924							TRUE	265144	TRUE	3	10	1	86.5514				Y	N
F8	43	GAPDH	UNKNOWN	SYBR	None				22.9841	21.9818	1.71924							TRUE	265144	TRUE	3	7	1	86.5514				Y	N
F9	43	GAPDH	UNKNOWN	SYBR	None				19.9967	21.9818	1.71924							TRUE	265144	TRUE	3	14	1	86.3607				Y	Y
G1	13	GAPDH	UNKNOWN	SYBR	None				18.2846	18.7268	0.383783							TRUE	265144	TRUE	1	2	1	86.1699				N	N
G2	13	GAPDH	UNKNOWN	SYBR	None				18.9734	18.7268	0.383783							TRUE	265144	TRUE	1	2	1	86.3607				N	N
G3	13	GAPDH	UNKNOWN	SYBR	None				18.9224	18.7268	0.383783							TRUE	265144	TRUE	1	2	1	86.3607				N	N
G4	25	GAPDH	UNKNOWN	SYBR	None				17.076	17.0275	0.0448751							TRUE	265144	TRUE	1	2	1	86.5514				N	N
G5	25	GAPDH	UNKNOWN	SYBR	None				17.0192	17.0275	0.0448751							TRUE	265144	TRUE	1	2	1	86.5514				N	N
G6	25	GAPDH	UNKNOWN	SYBR	None				16.9874	17.0275	0.0448751							TRUE	265144	TRUE	1	2	1	86.5514				N	N
G7	44	GAPDH	UNKNOWN	SYBR	None				21.6391	21.6412	0.0628456							TRUE	265144	TRUE	1	2	1	86.5514				N	N
G8	44	GAPDH	UNKNOWN	SYBR	None				21.705	21.6412	0.0628456							TRUE	265144	TRUE	3	9	1	86.3607				N	N
G9	44	GAPDH	UNKNOWN	SYBR	None				21.5794	21.6412	0.0628456							TRUE	265144	TRUE	1	2	1	86.3607				N	N
H1	14	GAPDH	UNKNOWN	SYBR	None				20.065	20.2719	0.193216							TRUE	265144	TRUE	1	2	1	86.1699				N	N
H2	14	GAPDH	UNKNOWN	SYBR	None				20.3029	20.2719	0.193216							TRUE	265144	TRUE	3	10	1	86.1699				N	N
H3	14	GAPDH	UNKNOWN	SYBR	None				20.4477	20.2719	0.193216							TRUE	265144	TRUE	3	7	1	86.1699				N	N
H4	31	GAPDH	UNKNOWN	SYBR	None				17.7134	17.4621	0.246942							TRUE	265144	TRUE	1	2	1	86.3607				N	N
H5	31	GAPDH	UNKNOWN	SYBR	None				17.453	17.4621	0.246942							TRUE	265144	TRUE	1	2	1	86.3607				N	N
H6	31	GAPDH	UNKNOWN	SYBR	None				17.2198	17.4621	0.246942							TRUE	265144	TRUE	1	2	1	86.3607				N	N
H7	45	GAPDH	UNKNOWN	SYBR	None				21.6585	21.8265	0.146539							TRUE	265144	TRUE	1	2	1	86.3607				N	N
H8	45	GAPDH	UNKNOWN	SYBR	None				21.8928	21.8265	0.146539							TRUE	265144	TRUE	1	2	1	86.1699				N	N
H9	45	GAPDH	UNKNOWN	SYBR	None				21.9281	21.8265	0.146539							TRUE	265144	TRUE	3	9	1	86.1699				N	N
Analysis Type	Singleplex
Endogenous Control	GAPDH
RQ Min/Max Confidence Level	95.0
Reference Sample	1

## Sheet: 处理数据
Well	Sample Name	Target Name	Cт Mean	Cт SD			样品	基因	CTmean	SD值
A1	1	GAPDH	22.8738	0.136465			1	GAPDH	22.8738	0.136465
A2	1	GAPDH	22.8738	0.136465			2	GAPDH	19.8633	0.0566046
A3	1	GAPDH	22.8738	0.136465			3	GAPDH	24.7104	0.122824
A4	15	GAPDH	19.4123	0.119641			4	GAPDH	20.2441	0.0919573
A5	15	GAPDH	19.4123	0.119641			5	GAPDH	19.0699	0.173505
A6	15	GAPDH	19.4123	0.119641			12	GAPDH	18.3223	0.128311
A7	32	GAPDH	17.0022	0.0650181			13	GAPDH	18.7268	0.383783
A8	32	GAPDH	17.0022	0.0650181			14	GAPDH	20.2719	0.193216
A9	32	GAPDH	17.0022	0.0650181			15	GAPDH	19.4123	0.119641
A10	51	GAPDH	19.2689	0.174013			16	GAPDH	22.3545	0.11166
A11	51	GAPDH	19.2689	0.174013			21	GAPDH	19.064	0.0593313
A12	51	GAPDH	19.2689	0.174013			22	GAPDH	26.7068	0.0932628
B1	2	GAPDH	19.8633	0.0566046			23	GAPDH	17.5243	0.167415
B2	2	GAPDH	19.8633	0.0566046			24	GAPDH	18.6017	0.0712289
B3	2	GAPDH	19.8633	0.0566046			25	GAPDH	17.0275	0.0448751
B4	16	GAPDH	22.3545	0.11166			31	GAPDH	17.4621	0.246942
B5	16	GAPDH	22.3545	0.11166			32	GAPDH	17.0022	0.0650181
B6	16	GAPDH	22.3545	0.11166			33	GAPDH	17.9454	0.0387277
B7	33	GAPDH	17.9454	0.0387277			34	GAPDH	18.1719	0.0599822
B8	33	GAPDH	17.9454	0.0387277			41	GAPDH	18.7772	0.0521794
B9	33	GAPDH	17.9454	0.0387277			42	GAPDH	22.7693	1.31694
B10	52	GAPDH	20.6974	0.123466			43	GAPDH	21.9818	1.71924
B11	52	GAPDH	20.6974	0.123466			44	GAPDH	21.6412	0.0628456
B12	52	GAPDH	20.6974	0.123466			45	GAPDH	21.8265	0.146539
C1	3	GAPDH	24.7104	0.122824			51	GAPDH	19.2689	0.174013
C2	3	GAPDH	24.7104	0.122824			52	GAPDH	20.6974	0.123466
C3	3	GAPDH	24.7104	0.122824			53	GAPDH	19.3652	0.0099037
C4	21	GAPDH	19.064	0.0593313			54	GAPDH	18.6844	0.0149109
C5	21	GAPDH	19.064	0.0593313			55	GAPDH	19.2212	0.143582
C6	21	GAPDH	19.064	0.0593313
C7	34	GAPDH	18.1719	0.0599822
C8	34	GAPDH	18.1719	0.0599822
C9	34	GAPDH	18.1719	0.0599822
C10	53	GAPDH	19.3652	0.0099037
C11	53	GAPDH	19.3652	0.0099037
C12	53	GAPDH	19.3652	0.0099037
D1	4	GAPDH	20.2441	0.0919573
D2	4	GAPDH	20.2441	0.0919573
D3	4	GAPDH	20.2441	0.0919573
D4	22	GAPDH	26.7068	0.0932628
D5	22	GAPDH	26.7068	0.0932628
D6	22	GAPDH	26.7068	0.0932628
D7	41	GAPDH	18.7772	0.0521794
D8	41	GAPDH	18.7772	0.0521794
D9	41	GAPDH	18.7772	0.0521794
D10	54	GAPDH	18.6844	0.0149109
D11	54	GAPDH	18.6844	0.0149109
D12	54	GAPDH	18.6844	0.0149109
E1	5	GAPDH	19.0699	0.173505
E2	5	GAPDH	19.0699	0.173505
E3	5	GAPDH	19.0699	0.173505
E4	23	GAPDH	17.5243	0.167415
E5	23	GAPDH	17.5243	0.167415
E6	23	GAPDH	17.5243	0.167415
E7	42	GAPDH	22.7693	1.31694
E8	42	GAPDH	22.7693	1.31694
E9	42	GAPDH	22.7693	1.31694
E10	55	GAPDH	19.2212	0.143582
E11	55	GAPDH	19.2212	0.143582
E12	55	GAPDH	19.2212	0.143582
F1	12	GAPDH	18.3223	0.128311
F2	12	GAPDH	18.3223	0.128311
F3	12	GAPDH	18.3223	0.128311
F4	24	GAPDH	18.6017	0.0712289
F5	24	GAPDH	18.6017	0.0712289
F6	24	GAPDH	18.6017	0.0712289
F7	43	GAPDH	21.9818	1.71924
F8	43	GAPDH	21.9818	1.71924
F9	43	GAPDH	21.9818	1.71924
G1	13	GAPDH	18.7268	0.383783
G2	13	GAPDH	18.7268	0.383783
G3	13	GAPDH	18.7268	0.383783
G4	25	GAPDH	17.0275	0.0448751
G5	25	GAPDH	17.0275	0.0448751
G6	25	GAPDH	17.0275	0.0448751
G7	44	GAPDH	21.6412	0.0628456
G8	44	GAPDH	21.6412	0.0628456
G9	44	GAPDH	21.6412	0.0628456
H1	14	GAPDH	20.2719	0.193216
H2	14	GAPDH	20.2719	0.193216
H3	14	GAPDH	20.2719	0.193216
H4	31	GAPDH	17.4621	0.246942
H5	31	GAPDH	17.4621	0.246942
H6	31	GAPDH	17.4621	0.246942
H7	45	GAPDH	21.8265	0.146539
H8	45	GAPDH	21.8265	0.146539
H9	45	GAPDH	21.8265	0.146539
