# Supplementary material for: Agomelatine prevented depression in the chronic restraint stress model through enhanced catalase activity and halted oxidative stress
Source: PLoS One. 2024 Feb 9;19(2):e0289248. doi: 10.1371/journal.pone.0289248 (PMC10857580; doi:10.1371/journal.pone.0289248)
Supplement: S1 File — (ZIP) [file pone.0289248.s001.zip › data in brief/qPCR/qPCR_iKBa for Fig.3k.xls]

## Sheet: Results
Block Type	96alum
Chemistry	SYBR_GREEN
Experiment File Name	C:\Users\ab123\Desktop\黄龙福\qPCR\20210810-iKBa.eds
Experiment Run End Time	Not Started
Instrument Type	sds7500
Passive Reference
Well	Sample Name	Target Name	Task	Reporter	Quencher	RQ	RQ Min	RQ Max	Cт	Cт Mean	Cт SD	ΔCт	ΔCт Mean	ΔCт SE	HK Control ΔCт Mean	HK Control ΔCт SE	ΔΔCт	Automatic Ct Threshold	Ct Threshold	Automatic Baseline	Baseline Start	Baseline End	Efficiency	Tm1	Tm2	Tm3	Comments	HIGHSD	OUTLIERRG
A1	1	IKBa	UNKNOWN	SYBR	None				28.835	28.9214	0.0765989							TRUE	278789	TRUE	3	17	1	83.3087				N	N
A2	1	IKBa	UNKNOWN	SYBR	None				28.948	28.9214	0.0765989							TRUE	278789	TRUE	3	18	1	83.4994				N	N
A3	1	IKBa	UNKNOWN	SYBR	None				28.9812	28.9214	0.0765989							TRUE	278789	TRUE	3	13	1	83.4994				N	N
A4	15	IKBa	UNKNOWN	SYBR	None				25.9719	25.8754	0.0895584							TRUE	278789	TRUE	1	2	1	83.4994				N	N
A5	15	IKBa	UNKNOWN	SYBR	None				25.8593	25.8754	0.0895584							TRUE	278789	TRUE	3	10	1	83.6902				N	N
A6	15	IKBa	UNKNOWN	SYBR	None				25.795	25.8754	0.0895584							TRUE	278789	TRUE	1	2	1	83.6902				N	N
A7	32	IKBa	UNKNOWN	SYBR	None				24.7065	24.6841	0.100995							TRUE	278789	TRUE	1	2	1	83.6902				N	N
A8	32	IKBa	UNKNOWN	SYBR	None				24.5737	24.6841	0.100995							TRUE	278789	TRUE	3	13	1	83.6902				N	N
A9	32	IKBa	UNKNOWN	SYBR	None				24.772	24.6841	0.100995							TRUE	278789	TRUE	3	12	1	83.4994				N	N
A10	51	IKBa	UNKNOWN	SYBR	None				26.4065	26.507	0.0880624							TRUE	278789	TRUE	3	9	1	83.4994				N	N
A11	51	IKBa	UNKNOWN	SYBR	None				26.5437	26.507	0.0880624							TRUE	278789	TRUE	3	16	1	83.3087				N	N
A12	51	IKBa	UNKNOWN	SYBR	None				26.5707	26.507	0.0880624							TRUE	278789	TRUE	3	15	1	83.3087				N	N
B1	2	IKBa	UNKNOWN	SYBR	None				26.4564	26.4091	0.087327							TRUE	278789	TRUE	3	17	1	83.6902				N	N
B2	2	IKBa	UNKNOWN	SYBR	None				26.4626	26.4091	0.087327							TRUE	278789	TRUE	3	11	1	83.6902				N	N
B3	2	IKBa	UNKNOWN	SYBR	None				26.3083	26.4091	0.087327							TRUE	278789	TRUE	3	10	1	83.6902				N	N
B4	16	IKBa	UNKNOWN	SYBR	None				28.6715	28.5741	0.204305							TRUE	278789	TRUE	3	9	1	83.6902				N	N
B5	16	IKBa	UNKNOWN	SYBR	None				28.7115	28.5741	0.204305							TRUE	278789	TRUE	3	10	1	83.6902				N	N
B6	16	IKBa	UNKNOWN	SYBR	None				28.3393	28.5741	0.204305							TRUE	278789	TRUE	3	16	1	83.6902				N	N
B7	33	IKBa	UNKNOWN	SYBR	None				25.5577	25.5939	0.068277							TRUE	278789	TRUE	3	9	1	83.6902				N	N
B8	33	IKBa	UNKNOWN	SYBR	None				25.6726	25.5939	0.068277							TRUE	278789	TRUE	3	8	1	83.6902				N	N
B9	33	IKBa	UNKNOWN	SYBR	None				25.5514	25.5939	0.068277							TRUE	278789	TRUE	1	2	1	83.6902				N	N
B10	52	IKBa	UNKNOWN	SYBR	None				27.1364	27.0978	0.0484103							TRUE	278789	TRUE	3	16	1	83.4994				N	N
B11	52	IKBa	UNKNOWN	SYBR	None				27.0435	27.0978	0.0484103							TRUE	278789	TRUE	1	2	1	83.4994				N	N
B12	52	IKBa	UNKNOWN	SYBR	None				27.1136	27.0978	0.0484103							TRUE	278789	TRUE	3	15	1	83.3087				N	N
C1	3	IKBa	UNKNOWN	SYBR	None				31.3189	31.0887	0.19941							TRUE	278789	TRUE	3	20	1	83.4994				N	N
C2	3	IKBa	UNKNOWN	SYBR	None				30.969	31.0887	0.19941							TRUE	278789	TRUE	3	20	1	83.6902				N	N
C3	3	IKBa	UNKNOWN	SYBR	None				30.9782	31.0887	0.19941							TRUE	278789	TRUE	3	19	1	83.6902				N	N
C4	21	IKBa	UNKNOWN	SYBR	None				26.232	26.3298	0.0979152							TRUE	278789	TRUE	3	12	1	83.8809				N	N
C5	21	IKBa	UNKNOWN	SYBR	None				26.4279	26.3298	0.0979152							TRUE	278789	TRUE	1	2	1	83.8809				N	N
C6	21	IKBa	UNKNOWN	SYBR	None				26.3294	26.3298	0.0979152							TRUE	278789	TRUE	3	11	1	83.8809				N	N
C7	34	IKBa	UNKNOWN	SYBR	None				25.8151	25.9593	0.149282							TRUE	278789	TRUE	3	10	1	83.8809				N	N
C8	34	IKBa	UNKNOWN	SYBR	None				26.1132	25.9593	0.149282							TRUE	278789	TRUE	3	13	1	83.8809				N	N
C9	34	IKBa	UNKNOWN	SYBR	None				25.9497	25.9593	0.149282							TRUE	278789	TRUE	3	13	1	83.6902				N	N
C10	53	IKBa	UNKNOWN	SYBR	None				26.5841	26.6134	0.0505654							TRUE	278789	TRUE	3	16	1	83.6902				N	N
C11	53	IKBa	UNKNOWN	SYBR	None				26.5843	26.6134	0.0505654							TRUE	278789	TRUE	3	14	1	83.4994				N	N
C12	53	IKBa	UNKNOWN	SYBR	None				26.6718	26.6134	0.0505654							TRUE	278789	TRUE	3	10	1	83.3087				N	N
D1	4	IKBa	UNKNOWN	SYBR	None				26.826	26.8379	0.0242278							TRUE	278789	TRUE	3	15	1	83.6902				N	N
D2	4	IKBa	UNKNOWN	SYBR	None				26.822	26.8379	0.0242278							TRUE	278789	TRUE	3	17	1	83.8809				N	N
D3	4	IKBa	UNKNOWN	SYBR	None				26.8658	26.8379	0.0242278							TRUE	278789	TRUE	3	16	1	83.8809				N	N
D4	22	IKBa	UNKNOWN	SYBR	None				27.799	27.6173	0.177343							TRUE	278789	TRUE	3	16	1	83.8809				N	N
D5	22	IKBa	UNKNOWN	SYBR	None				27.4447	27.6173	0.177343							TRUE	278789	TRUE	3	11	1	83.8809				N	N
D6	22	IKBa	UNKNOWN	SYBR	None				27.6081	27.6173	0.177343							TRUE	278789	TRUE	3	12	1	83.8809				N	N
D7	41	IKBa	UNKNOWN	SYBR	None				25.4053	25.6287	0.194657							TRUE	278789	TRUE	3	12	1	83.8809				N	N
D8	41	IKBa	UNKNOWN	SYBR	None				25.719	25.6287	0.194657							TRUE	278789	TRUE	3	9	1	83.8809				N	N
D9	41	IKBa	UNKNOWN	SYBR	None				25.7618	25.6287	0.194657							TRUE	278789	TRUE	3	9	1	83.8809				N	N
D10	54	IKBa	UNKNOWN	SYBR	None				26.4675	26.6183	0.136745							TRUE	278789	TRUE	3	7	1	83.6902				N	N
D11	54	IKBa	UNKNOWN	SYBR	None				26.7344	26.6183	0.136745							TRUE	278789	TRUE	3	8	1	83.4994				N	N
D12	54	IKBa	UNKNOWN	SYBR	None				26.6529	26.6183	0.136745							TRUE	278789	TRUE	3	16	1	83.3087				N	N
E1	5	IKBa	UNKNOWN	SYBR	None				26.9556	26.9581	0.0135654							TRUE	278789	TRUE	3	16	1	83.4994				N	N
E2	5	IKBa	UNKNOWN	SYBR	None				26.9728	26.9581	0.0135654							TRUE	278789	TRUE	3	10	1	83.6902				N	N
E3	5	IKBa	UNKNOWN	SYBR	None				26.946	26.9581	0.0135654							TRUE	278789	TRUE	3	12	1	83.8809				N	N
E4	23	IKBa	UNKNOWN	SYBR	None				25.5347	25.4419	0.14286							TRUE	278789	TRUE	3	7	1	83.8809				N	N
E5	23	IKBa	UNKNOWN	SYBR	None				25.5136	25.4419	0.14286							TRUE	278789	TRUE	3	11	1	83.8809				N	N
E6	23	IKBa	UNKNOWN	SYBR	None				25.2774	25.4419	0.14286							TRUE	278789	TRUE	3	15	1	83.8809				N	N
E7	42	IKBa	UNKNOWN	SYBR	None				28.913	29.1027	0.16782							TRUE	278789	TRUE	3	8	1	83.8809				N	N
E8	42	IKBa	UNKNOWN	SYBR	None				29.2317	29.1027	0.16782							TRUE	278789	TRUE	3	12	1	83.6902				N	N
E9	42	IKBa	UNKNOWN	SYBR	None				29.1635	29.1027	0.16782							TRUE	278789	TRUE	3	5	1	83.6902				N	N
E10	55	IKBa	UNKNOWN	SYBR	None				26.4107	26.4045	0.0950792							TRUE	278789	TRUE	3	5	1	83.6902				N	N
E11	55	IKBa	UNKNOWN	SYBR	None				26.3065	26.4045	0.0950792							TRUE	278789	TRUE	3	13	1	83.4994				N	N
E12	55	IKBa	UNKNOWN	SYBR	None				26.4964	26.4045	0.0950792							TRUE	278789	TRUE	3	16	1	83.1179				N	N
F1	12	IKBa	UNKNOWN	SYBR	None				25.67	25.7202	0.0465269							TRUE	278789	TRUE	3	13	1	83.4994				N	N
F2	12	IKBa	UNKNOWN	SYBR	None				25.7618	25.7202	0.0465269							TRUE	278789	TRUE	3	12	1	83.6902				N	N
F3	12	IKBa	UNKNOWN	SYBR	None				25.729	25.7202	0.0465269							TRUE	278789	TRUE	3	11	1	83.6902				N	N
F4	24	IKBa	UNKNOWN	SYBR	None				25.982	26.1029	0.108769							TRUE	278789	TRUE	3	13	1	83.8809				N	N
F5	24	IKBa	UNKNOWN	SYBR	None				26.1339	26.1029	0.108769							TRUE	278789	TRUE	3	13	1	83.8809				N	N
F6	24	IKBa	UNKNOWN	SYBR	None				26.1928	26.1029	0.108769							TRUE	278789	TRUE	3	12	1	83.8809				N	N
F7	43	IKBa	UNKNOWN	SYBR	None				29.0123	25.7488	5.50976							TRUE	278789	TRUE	3	12	1	83.6902				Y	N
F8	43	IKBa	UNKNOWN	SYBR	None				28.8466	25.7488	5.50976							TRUE	278789	TRUE	3	15	1	83.6902				Y	N
F9	43	IKBa	UNKNOWN	SYBR	None				19.3874	25.7488	5.50976							TRUE	278789	TRUE	3	7	1	83.4994				Y	Y
G1	13	IKBa	UNKNOWN	SYBR	None				26.1652	26.242	0.11831							TRUE	278789	TRUE	3	12	1	83.3087				N	N
G2	13	IKBa	UNKNOWN	SYBR	None				26.3782	26.242	0.11831							TRUE	278789	TRUE	3	6	1	83.4994				N	N
G3	13	IKBa	UNKNOWN	SYBR	None				26.1825	26.242	0.11831							TRUE	278789	TRUE	1	2	1	83.4994				N	N
G4	25	IKBa	UNKNOWN	SYBR	None				24.9698	25.0691	0.131545							TRUE	278789	TRUE	3	11	1	83.6902				N	N
G5	25	IKBa	UNKNOWN	SYBR	None				25.2183	25.0691	0.131545							TRUE	278789	TRUE	3	9	1	83.6902				N	N
G6	25	IKBa	UNKNOWN	SYBR	None				25.0191	25.0691	0.131545							TRUE	278789	TRUE	3	9	1	83.6902				N	N
G7	44	IKBa	UNKNOWN	SYBR	None				28.0864	28.2205	0.11717							TRUE	278789	TRUE	3	15	1	83.4994				N	N
G8	44	IKBa	UNKNOWN	SYBR	None				28.3029	28.2205	0.11717							TRUE	278789	TRUE	3	6	1	83.4994				N	N
G9	44	IKBa	UNKNOWN	SYBR	None				28.2723	28.2205	0.11717							TRUE	278789	TRUE	3	11	1	83.4994				N	N
H1	14	IKBa	UNKNOWN	SYBR	None				26.6141	26.8755	0.289211							TRUE	278789	TRUE	3	16	1	83.3087				N	N
H2	14	IKBa	UNKNOWN	SYBR	None				26.8262	26.8755	0.289211							TRUE	278789	TRUE	1	2	1	83.3087				N	N
H3	14	IKBa	UNKNOWN	SYBR	None				27.1861	26.8755	0.289211							TRUE	278789	TRUE	3	15	1	83.3087				N	N
H4	31	IKBa	UNKNOWN	SYBR	None				24.9122	24.7966	0.124473							TRUE	278789	TRUE	3	10	1	83.4994				N	N
H5	31	IKBa	UNKNOWN	SYBR	None				24.8129	24.7966	0.124473							TRUE	278789	TRUE	3	16	1	83.4994				N	N
H6	31	IKBa	UNKNOWN	SYBR	None				24.6648	24.7966	0.124473							TRUE	278789	TRUE	1	2	1	83.4994				N	N
H7	45	IKBa	UNKNOWN	SYBR	None				28.7501	28.5075	0.283624							TRUE	278789	TRUE	3	10	1	83.3087				N	N
H8	45	IKBa	UNKNOWN	SYBR	None				28.5767	28.5075	0.283624							TRUE	278789	TRUE	3	17	1	83.3087				N	N
H9	45	IKBa	UNKNOWN	SYBR	None				28.1957	28.5075	0.283624							TRUE	278789	TRUE	3	16	1	83.3087				N	N
Analysis Type	Singleplex
Endogenous Control	IKBa
RQ Min/Max Confidence Level	95.0
Reference Sample	1

## Sheet: 处理数据
Well	Sample Name	Target Name	Cт Mean	Cт SD		分组	样品	基因	CTmean	SD值		CTmean
A1	1	IKBa	28.9214	0.0765989		模型组	1	IKBa	28.9214	0.0765989		26.4091
A2	1	IKBa	28.9214	0.0765989			2	IKBa	26.4091	0.087327		26.8379
A3	1	IKBa	28.9214	0.0765989			3	IKBa	31.0887	0.19941		26.9581
A4	15	IKBa	25.8754	0.0895584			4	IKBa	26.8379	0.0242278
A5	15	IKBa	25.8754	0.0895584			5	IKBa	26.9581	0.0135654
A6	15	IKBa	25.8754	0.0895584		模型组+AGO	12	IKBa	25.7202	0.0465269		25.7202
A7	32	IKBa	24.6841	0.100995			13	IKBa	26.242	0.11831		26.242
A8	32	IKBa	24.6841	0.100995			14	IKBa	26.8755	0.289211		25.8754
A9	32	IKBa	24.6841	0.100995			15	IKBa	25.8754	0.0895584
A10	51	IKBa	26.507	0.0880624			16	IKBa	28.5741	0.204305
A11	51	IKBa	26.507	0.0880624		模型组+CAT	21	IKBa	26.3298	0.0979152		25.4419
A12	51	IKBa	26.507	0.0880624			22	IKBa	27.6173	0.177343		26.1029
B1	2	IKBa	26.4091	0.087327			23	IKBa	25.4419	0.14286		25.0691
B2	2	IKBa	26.4091	0.087327			24	IKBa	26.1029	0.108769
B3	2	IKBa	26.4091	0.087327			25	IKBa	25.0691	0.131545
B4	16	IKBa	28.5741	0.204305		模型组+AGO+CAT	31	IKBa	24.7966	0.124473		24.7966
B5	16	IKBa	28.5741	0.204305			32	IKBa	24.6841	0.100995		24.6841
B6	16	IKBa	28.5741	0.204305			33	IKBa	25.5939	0.068277		25.5939
B7	33	IKBa	25.5939	0.068277			34	IKBa	25.9593	0.149282
B8	33	IKBa	25.5939	0.068277		CAT	41	IKBa	25.6287	0.194657
B9	33	IKBa	25.5939	0.068277			42	IKBa	29.1027	0.16782		29.1027
B10	52	IKBa	27.0978	0.0484103			43	IKBa	25.7488	5.50976		28.2205
B11	52	IKBa	27.0978	0.0484103			44	IKBa	28.2205	0.11717		28.5075
B12	52	IKBa	27.0978	0.0484103			45	IKBa	28.5075	0.283624
C1	3	IKBa	31.0887	0.19941		对照组	51	IKBa	26.507	0.0880624
C2	3	IKBa	31.0887	0.19941			52	IKBa	27.0978	0.0484103		26.507
C3	3	IKBa	31.0887	0.19941			53	IKBa	26.6134	0.0505654		26.6134
C4	21	IKBa	26.3298	0.0979152			54	IKBa	26.6183	0.136745		26.6183
C5	21	IKBa	26.3298	0.0979152			55	IKBa	26.4045	0.0950792
C6	21	IKBa	26.3298	0.0979152
C7	34	IKBa	25.9593	0.149282
C8	34	IKBa	25.9593	0.149282
C9	34	IKBa	25.9593	0.149282
C10	53	IKBa	26.6134	0.0505654
C11	53	IKBa	26.6134	0.0505654
C12	53	IKBa	26.6134	0.0505654
D1	4	IKBa	26.8379	0.0242278
D2	4	IKBa	26.8379	0.0242278
D3	4	IKBa	26.8379	0.0242278
D4	22	IKBa	27.6173	0.177343
D5	22	IKBa	27.6173	0.177343
D6	22	IKBa	27.6173	0.177343
D7	41	IKBa	25.6287	0.194657
D8	41	IKBa	25.6287	0.194657
D9	41	IKBa	25.6287	0.194657
D10	54	IKBa	26.6183	0.136745
D11	54	IKBa	26.6183	0.136745
D12	54	IKBa	26.6183	0.136745
E1	5	IKBa	26.9581	0.0135654
E2	5	IKBa	26.9581	0.0135654
E3	5	IKBa	26.9581	0.0135654
E4	23	IKBa	25.4419	0.14286
E5	23	IKBa	25.4419	0.14286
E6	23	IKBa	25.4419	0.14286
E7	42	IKBa	29.1027	0.16782
E8	42	IKBa	29.1027	0.16782
E9	42	IKBa	29.1027	0.16782
E10	55	IKBa	26.4045	0.0950792
E11	55	IKBa	26.4045	0.0950792
E12	55	IKBa	26.4045	0.0950792
F1	12	IKBa	25.7202	0.0465269
F2	12	IKBa	25.7202	0.0465269
F3	12	IKBa	25.7202	0.0465269
F4	24	IKBa	26.1029	0.108769
F5	24	IKBa	26.1029	0.108769
F6	24	IKBa	26.1029	0.108769
F7	43	IKBa	25.7488	5.50976
F8	43	IKBa	25.7488	5.50976
F9	43	IKBa	25.7488	5.50976
G1	13	IKBa	26.242	0.11831
G2	13	IKBa	26.242	0.11831
G3	13	IKBa	26.242	0.11831
G4	25	IKBa	25.0691	0.131545
G5	25	IKBa	25.0691	0.131545
G6	25	IKBa	25.0691	0.131545
G7	44	IKBa	28.2205	0.11717
G8	44	IKBa	28.2205	0.11717
G9	44	IKBa	28.2205	0.11717
H1	14	IKBa	26.8755	0.289211
H2	14	IKBa	26.8755	0.289211
H3	14	IKBa	26.8755	0.289211
H4	31	IKBa	24.7966	0.124473
H5	31	IKBa	24.7966	0.124473
H6	31	IKBa	24.7966	0.124473
H7	45	IKBa	28.5075	0.283624
H8	45	IKBa	28.5075	0.283624
H9	45	IKBa	28.5075	0.283624

## Sheet: 计算数据
样本	对照组	模型组	模型组+AGO	模型组+CAT	模型组+AGO+CAT	CAT
IKBa	26.507	26.4091	25.7202	25.4419	24.7966	29.1027
	26.6134	26.8379	26.242	26.1029	24.6841	28.2205
	26.6183	26.9581	25.8754	25.0691	25.5939	28.5075
内参U6	19.2689	19.8633	18.3223	17.5243	17.4621	21.9818
	19.3652	20.2441	18.7268	18.6017	17.0022	21.6412
	19.2212	19.0699	19.4123	17.0275	17.9454	21.8265
内参平均	19.2851	19.7258	18.8205	17.7179	17.4699	21.8165
△T	7.12399	6.68333	6.62143	7.72405	11.6329	7.28624
	7.55284	7.11219	7.28241	8.38503	10.7506	6.40402
	7.67301	7.23236	6.24861	7.35123	11.0376	6.69098
T均值	7.44995
△△T	-0.325961	-0.766615	-0.828521	0.274105	4.18291	-0.163703
	0.102894	-0.337759	-0.167541	0.935085	3.30069	-1.04593
	0.223067	-0.217587	-1.20134	-0.0987129	3.58765	-0.75897
2-△△T	1.2535	1.70127	1.77586	0.826963	0.0550577	1.12016
	0.931163	1.26379	1.12314	0.523012	0.101483	2.06469
	0.856742	1.16279	2.29953	1.07082	0.0831785	1.69228
相对表达量	1.0138	1.37595	1.73285	0.806931	0.0799065	1.62571
P值	0.159799	0.216882	0.406469	0.18928	0.0165659	0.337035
