# Supplementary material for: Agomelatine prevented depression in the chronic restraint stress model through enhanced catalase activity and halted oxidative stress
Source: PLoS One. 2024 Feb 9;19(2):e0289248. doi: 10.1371/journal.pone.0289248 (PMC10857580; doi:10.1371/journal.pone.0289248)
Supplement: S1 File — (ZIP) [file pone.0289248.s001.zip › data in brief/qPCR/qPCR_NF-kB for Fig.3j.xls]

## Sheet: Results
Well	Sample Name	Target Name	Task	Reporter	Quencher	RQ	RQ Min	RQ Max	Cт	Cт Mean	Cт SD	ΔCт	ΔCт Mean	ΔCт SE	HK Control ΔCт Mean	HK Control ΔCт SE	ΔΔCт	Automatic Ct Threshold	Ct Threshold	Automatic Baseline	Baseline Start	Baseline End	Efficiency	Tm1	Tm2	Tm3	Comments	MTP
A1	1	NF-kB	UNKNOWN	SYBR	None				29.5893	29.6445	0.140924							TRUE	163261	TRUE	3	17	1	86.4				N
A2	1	NF-kB	UNKNOWN	SYBR	None				29.8047	29.6445	0.140924							TRUE	163261	TRUE	3	21	1	86.6				N
A3	1	NF-kB	UNKNOWN	SYBR	None				29.5396	29.6445	0.140924							TRUE	163261	TRUE	3	19	1	86.6				N
A4	15	NF-kB	UNKNOWN	SYBR	None				26.3132	26.1173	0.175445							TRUE	163261	TRUE	3	16	1	86.6	67			Y
A5	15	NF-kB	UNKNOWN	SYBR	None				26.0642	26.1173	0.175445							TRUE	163261	TRUE	3	12	1	86.6				N
A6	15	NF-kB	UNKNOWN	SYBR	None				25.9745	26.1173	0.175445							TRUE	163261	TRUE	3	11	1	86.6				N
A7	32	NF-kB	UNKNOWN	SYBR	None				24.9456	25.0302	0.175721							TRUE	163261	TRUE	1	2	1	86.6				N
A8	32	NF-kB	UNKNOWN	SYBR	None				24.9129	25.0302	0.175721							TRUE	163261	TRUE	1	2	1	86.6				N
A9	32	NF-kB	UNKNOWN	SYBR	None				25.2323	25.0302	0.175721							TRUE	163261	TRUE	3	9	1	86.6				N
A10	51	NF-kB	UNKNOWN	SYBR	None				27.0205	26.9853	0.051041							TRUE	163261	TRUE	3	15	1	86.6				N
A11	51	NF-kB	UNKNOWN	SYBR	None				27.0088	26.9853	0.051041							TRUE	163261	TRUE	3	16	1	86.4				N
A12	51	NF-kB	UNKNOWN	SYBR	None				26.9268	26.9853	0.051041							TRUE	163261	TRUE	3	17	1	86.4				N
B1	2	NF-kB	UNKNOWN	SYBR	None				27.0941	27.2129	0.108118							TRUE	163261	TRUE	3	13	1	86.6				N
B2	2	NF-kB	UNKNOWN	SYBR	None				27.3056	27.2129	0.108118							TRUE	163261	TRUE	3	14	1	86.8				N
B3	2	NF-kB	UNKNOWN	SYBR	None				27.239	27.2129	0.108118							TRUE	163261	TRUE	3	15	1	86.8				N
B4	16	NF-kB	UNKNOWN	SYBR	None				28.9646	29.0095	0.0854754							TRUE	163261	TRUE	3	13	1	86.8				N
B5	16	NF-kB	UNKNOWN	SYBR	None				28.9557	29.0095	0.0854754							TRUE	163261	TRUE	3	17	1	86.8				N
B6	16	NF-kB	UNKNOWN	SYBR	None				29.108	29.0095	0.0854754							TRUE	163261	TRUE	3	18	1	86.8				N
B7	33	NF-kB	UNKNOWN	SYBR	None				25.8392	25.8375	0.0344256							TRUE	163261	TRUE	3	9	1	86.8				N
B8	33	NF-kB	UNKNOWN	SYBR	None				25.8022	25.8375	0.0344256							TRUE	163261	TRUE	1	2	1	86.8				N
B9	33	NF-kB	UNKNOWN	SYBR	None				25.871	25.8375	0.0344256							TRUE	163261	TRUE	3	16	1	86.8				N
B10	52	NF-kB	UNKNOWN	SYBR	None				27.7124	27.7981	0.107942							TRUE	163261	TRUE	3	13	1	86.6				N
B11	52	NF-kB	UNKNOWN	SYBR	None				27.7626	27.7981	0.107942							TRUE	163261	TRUE	3	13	1	86.6				N
B12	52	NF-kB	UNKNOWN	SYBR	None				27.9193	27.7981	0.107942							TRUE	163261	TRUE	3	17	1	86.4				N
C1	3	NF-kB	UNKNOWN	SYBR	None				32.2811	32.5194	0.206437							TRUE	163261	TRUE	3	21	1	86.8	68			Y
C2	3	NF-kB	UNKNOWN	SYBR	None				32.6344	32.5194	0.206437							TRUE	163261	TRUE	3	19	1	86.8				N
C3	3	NF-kB	UNKNOWN	SYBR	None				32.6428	32.5194	0.206437							TRUE	163261	TRUE	3	21	1	86.8	78			Y
C4	21	NF-kB	UNKNOWN	SYBR	None				26.9825	26.9265	0.128433							TRUE	163261	TRUE	3	15	1	87				N
C5	21	NF-kB	UNKNOWN	SYBR	None				27.0174	26.9265	0.128433							TRUE	163261	TRUE	3	16	1	87				N
C6	21	NF-kB	UNKNOWN	SYBR	None				26.7796	26.9265	0.128433							TRUE	163261	TRUE	3	4	1	87				N
C7	34	NF-kB	UNKNOWN	SYBR	None				26.9371	26.6741	0.254825							TRUE	163261	TRUE	3	12	1	87				N
C8	34	NF-kB	UNKNOWN	SYBR	None				26.4283	26.6741	0.254825							TRUE	163261	TRUE	1	2	1	87				N
C9	34	NF-kB	UNKNOWN	SYBR	None				26.6571	26.6741	0.254825							TRUE	163261	TRUE	3	15	1	86.8				N
C10	53	NF-kB	UNKNOWN	SYBR	None				26.9987	27.0266	0.176386							TRUE	163261	TRUE	3	16	1	86.8				N
C11	53	NF-kB	UNKNOWN	SYBR	None				26.8658	27.0266	0.176386							TRUE	163261	TRUE	1	2	1	86.6				N
C12	53	NF-kB	UNKNOWN	SYBR	None				27.2152	27.0266	0.176386							TRUE	163261	TRUE	3	15	1	86.4				N
D1	4	NF-kB	UNKNOWN	SYBR	None				27.5123	27.8382	0.291607							TRUE	163261	TRUE	3	16	1	87				N
D2	4	NF-kB	UNKNOWN	SYBR	None				27.928	27.8382	0.291607							TRUE	163261	TRUE	3	16	1	87				N
D3	4	NF-kB	UNKNOWN	SYBR	None				28.0744	27.8382	0.291607							TRUE	163261	TRUE	3	15	1	87				N
D4	22	NF-kB	UNKNOWN	SYBR	None				27.593	27.4905	0.178405							TRUE	163261	TRUE	3	14	1	87				N
D5	22	NF-kB	UNKNOWN	SYBR	None				27.2845	27.4905	0.178405							TRUE	163261	TRUE	3	11	1	87				N
D6	22	NF-kB	UNKNOWN	SYBR	None				27.594	27.4905	0.178405							TRUE	163261	TRUE	3	17	1	87				N
D7	41	NF-kB	UNKNOWN	SYBR	None				26.336	26.0637	0.246818							TRUE	163261	TRUE	3	15	1	87.2				N
D8	41	NF-kB	UNKNOWN	SYBR	None				26.0004	26.0637	0.246818							TRUE	163261	TRUE	1	2	1	87				N
D9	41	NF-kB	UNKNOWN	SYBR	None				25.8547	26.0637	0.246818							TRUE	163261	TRUE	1	2	1	87				N
D10	54	NF-kB	UNKNOWN	SYBR	None				26.6516	26.9851	0.326015							TRUE	163261	TRUE	1	2	1	86.8				N
D11	54	NF-kB	UNKNOWN	SYBR	None				27.303	26.9851	0.326015							TRUE	163261	TRUE	3	10	1	86.6				N
D12	54	NF-kB	UNKNOWN	SYBR	None				27.0008	26.9851	0.326015							TRUE	163261	TRUE	3	17	1	86.4				N
E1	5	NF-kB	UNKNOWN	SYBR	None				27.9235	27.9105	0.190541							TRUE	163261	TRUE	3	16	1	86.8	65.8			Y
E2	5	NF-kB	UNKNOWN	SYBR	None				28.0942	27.9105	0.190541							TRUE	163261	TRUE	3	11	1	87				N
E3	5	NF-kB	UNKNOWN	SYBR	None				27.7138	27.9105	0.190541							TRUE	163261	TRUE	3	15	1	87				N
E4	23	NF-kB	UNKNOWN	SYBR	None				26.1757	26.0852	0.103268							TRUE	163261	TRUE	3	9	1	87				N
E5	23	NF-kB	UNKNOWN	SYBR	None				25.9727	26.0852	0.103268							TRUE	163261	TRUE	1	2	1	87.2				N
E6	23	NF-kB	UNKNOWN	SYBR	None				26.1072	26.0852	0.103268							TRUE	163261	TRUE	3	16	1	87.2				N
E7	42	NF-kB	UNKNOWN	SYBR	None				29.7244	29.8413	0.108281							TRUE	163261	TRUE	3	19	1	87				N
E8	42	NF-kB	UNKNOWN	SYBR	None				29.8613	29.8413	0.108281							TRUE	163261	TRUE	3	16	1	87				N
E9	42	NF-kB	UNKNOWN	SYBR	None				29.9381	29.8413	0.108281							TRUE	163261	TRUE	3	18	1	86.8				N
E10	55	NF-kB	UNKNOWN	SYBR	None				26.5543	26.8724	0.279042							TRUE	163261	TRUE	1	2	1	86.8				N
E11	55	NF-kB	UNKNOWN	SYBR	None				27.0759	26.8724	0.279042							TRUE	163261	TRUE	3	13	1	86.6				N
E12	55	NF-kB	UNKNOWN	SYBR	None				26.987	26.8724	0.279042							TRUE	163261	TRUE	3	16	1	86.4				N
F1	12	NF-kB	UNKNOWN	SYBR	None				26.6969	26.7913	0.0907283							TRUE	163261	TRUE	3	15	1	86.6				N
F2	12	NF-kB	UNKNOWN	SYBR	None				26.7993	26.7913	0.0907283							TRUE	163261	TRUE	3	17	1	86.8				N
F3	12	NF-kB	UNKNOWN	SYBR	None				26.8778	26.7913	0.0907283							TRUE	163261	TRUE	3	14	1	87				N
F4	24	NF-kB	UNKNOWN	SYBR	None				26.7129	26.7876	0.131282							TRUE	163261	TRUE	1	2	1	87				N
F5	24	NF-kB	UNKNOWN	SYBR	None				26.7108	26.7876	0.131282							TRUE	163261	TRUE	3	13	1	87				N
F6	24	NF-kB	UNKNOWN	SYBR	None				26.9392	26.7876	0.131282							TRUE	163261	TRUE	3	16	1	87				N
F7	43	NF-kB	UNKNOWN	SYBR	None				29.3045	29.3572	0.169832							TRUE	163261	TRUE	3	11	1	87				N
F8	43	NF-kB	UNKNOWN	SYBR	None				29.22	29.3572	0.169832							TRUE	163261	TRUE	3	8	1	86.8				N
F9	43	NF-kB	UNKNOWN	SYBR	None				29.5471	29.3572	0.169832							TRUE	163261	TRUE	3	17	1	86.8				N
G1	13	NF-kB	UNKNOWN	SYBR	None				27.1169	26.8698	0.214139							TRUE	163261	TRUE	3	15	1	86.6				N
G2	13	NF-kB	UNKNOWN	SYBR	None				26.7393	26.8698	0.214139							TRUE	163261	TRUE	3	15	1	86.8				N
G3	13	NF-kB	UNKNOWN	SYBR	None				26.7531	26.8698	0.214139							TRUE	163261	TRUE	3	13	1	86.8				N
G4	25	NF-kB	UNKNOWN	SYBR	None				25.458	25.6071	0.206305							TRUE	163261	TRUE	1	3	1	86.8				N
G5	25	NF-kB	UNKNOWN	SYBR	None				25.8426	25.6071	0.206305							TRUE	163261	TRUE	3	15	1	86.8				N
G6	25	NF-kB	UNKNOWN	SYBR	None				25.5208	25.6071	0.206305							TRUE	163261	TRUE	1	2	1	86.8				N
G7	44	NF-kB	UNKNOWN	SYBR	None				29.2722	29.0357	0.21855							TRUE	163261	TRUE	3	15	1	86.8				N
G8	44	NF-kB	UNKNOWN	SYBR	None				28.9936	29.0357	0.21855							TRUE	163261	TRUE	3	16	1	86.8				N
G9	44	NF-kB	UNKNOWN	SYBR	None				28.8413	29.0357	0.21855							TRUE	163261	TRUE	3	17	1	86.6				N
H1	14	NF-kB	UNKNOWN	SYBR	None				28.4617	28.0965	0.46474							TRUE	163261	TRUE	3	18	1	86.4				N
H2	14	NF-kB	UNKNOWN	SYBR	None				28.2544	28.0965	0.46474							TRUE	163261	TRUE	3	15	1	86.6				N
H3	14	NF-kB	UNKNOWN	SYBR	None				27.5734	28.0965	0.46474							TRUE	163261	TRUE	3	15	1	86.6				N
H4	31	NF-kB	UNKNOWN	SYBR	None				25.4991	25.4185	0.0814707							TRUE	163261	TRUE	1	2	1	86.6				N
H5	31	NF-kB	UNKNOWN	SYBR	None				25.4201	25.4185	0.0814707							TRUE	163261	TRUE	1	2	1	86.8				N
H6	31	NF-kB	UNKNOWN	SYBR	None				25.3362	25.4185	0.0814707							TRUE	163261	TRUE	1	2	1	86.8				N
H7	45	NF-kB	UNKNOWN	SYBR	None				28.9169	28.9253	0.0349309							TRUE	163261	TRUE	3	14	1	86.6				N
H8	45	NF-kB	UNKNOWN	SYBR	None				28.9636	28.9253	0.0349309							TRUE	163261	TRUE	3	10	1	86.6				N
H9	45	NF-kB	UNKNOWN	SYBR	None				28.8952	28.9253	0.0349309							TRUE	163261	TRUE	1	2	1	86.6				N

## Sheet: 处理数据
Well	Sample Name	Target Name	Cт Mean	Cт SD		分组	样品	基因	CTmean	SD值		CTmean
A1	1	NF-kB	29.6445	0.140924		模型组	1	NF-kB	29.6445	0.140924
A2	1	NF-kB	29.6445	0.140924			2	NF-kB	27.2129	0.108118		27.2129
A3	1	NF-kB	29.6445	0.140924			3	NF-kB	32.5194	0.206437		27.8382
A4	15	NF-kB	26.1173	0.175445			4	NF-kB	27.8382	0.291607		27.9105
A5	15	NF-kB	26.1173	0.175445			5	NF-kB	27.9105	0.190541
A6	15	NF-kB	26.1173	0.175445		模型组+AGO	15	NF-kB	26.1173	0.175445		26.1173
A7	32	NF-kB	25.0302	0.175721			12	NF-kB	26.7913	0.0907283		26.7913
A8	32	NF-kB	25.0302	0.175721			13	NF-kB	26.8698	0.214139		26.8698
A9	32	NF-kB	25.0302	0.175721			14	NF-kB	28.0965	0.46474
A10	51	NF-kB	26.9853	0.051041			16	NF-kB	29.0095	0.0854754
A11	51	NF-kB	26.9853	0.051041		模型组+CAT	21	NF-kB	26.9265	0.128433		26.9265
A12	51	NF-kB	26.9853	0.051041			22	NF-kB	27.4905	0.178405		26.0852
B1	2	NF-kB	27.2129	0.108118			23	NF-kB	26.0852	0.103268		26.7876
B2	2	NF-kB	27.2129	0.108118			24	NF-kB	26.7876	0.131282
B3	2	NF-kB	27.2129	0.108118			25	NF-kB	25.6071	0.206305
B4	16	NF-kB	29.0095	0.0854754		模型组+AGO+CAT	32	NF-kB	25.0302	0.175721		25.0302
B5	16	NF-kB	29.0095	0.0854754			33	NF-kB	25.8375	0.0344256		25.8375
B6	16	NF-kB	29.0095	0.0854754			34	NF-kB	26.6741	0.254825		25.4185
B7	33	NF-kB	25.8375	0.0344256			31	NF-kB	25.4185	0.0814707
B8	33	NF-kB	25.8375	0.0344256		CAT	41	NF-kB	26.0637	0.246818
B9	33	NF-kB	25.8375	0.0344256			42	NF-kB	29.8413	0.108281		29.8413
B10	52	NF-kB	27.7981	0.107942			43	NF-kB	29.3572	0.169832		29.3572
B11	52	NF-kB	27.7981	0.107942			44	NF-kB	29.0357	0.21855		29.0357
B12	52	NF-kB	27.7981	0.107942			45	NF-kB	28.9253	0.0349309
C1	3	NF-kB	32.5194	0.206437		对照组	51	NF-kB	26.9853	0.051041
C2	3	NF-kB	32.5194	0.206437			52	NF-kB	27.7981	0.107942		26.9853
C3	3	NF-kB	32.5194	0.206437			53	NF-kB	27.0266	0.176386		27.0266
C4	21	NF-kB	26.9265	0.128433			54	NF-kB	26.9851	0.326015		26.9851
C5	21	NF-kB	26.9265	0.128433			55	NF-kB	26.8724	0.279042
C6	21	NF-kB	26.9265	0.128433
C7	34	NF-kB	26.6741	0.254825
C8	34	NF-kB	26.6741	0.254825
C9	34	NF-kB	26.6741	0.254825
C10	53	NF-kB	27.0266	0.176386
C11	53	NF-kB	27.0266	0.176386
C12	53	NF-kB	27.0266	0.176386
D1	4	NF-kB	27.8382	0.291607
D2	4	NF-kB	27.8382	0.291607
D3	4	NF-kB	27.8382	0.291607
D4	22	NF-kB	27.4905	0.178405
D5	22	NF-kB	27.4905	0.178405
D6	22	NF-kB	27.4905	0.178405
D7	41	NF-kB	26.0637	0.246818
D8	41	NF-kB	26.0637	0.246818
D9	41	NF-kB	26.0637	0.246818
D10	54	NF-kB	26.9851	0.326015
D11	54	NF-kB	26.9851	0.326015
D12	54	NF-kB	26.9851	0.326015
E1	5	NF-kB	27.9105	0.190541
E2	5	NF-kB	27.9105	0.190541
E3	5	NF-kB	27.9105	0.190541
E4	23	NF-kB	26.0852	0.103268
E5	23	NF-kB	26.0852	0.103268
E6	23	NF-kB	26.0852	0.103268
E7	42	NF-kB	29.8413	0.108281
E8	42	NF-kB	29.8413	0.108281
E9	42	NF-kB	29.8413	0.108281
E10	55	NF-kB	26.8724	0.279042
E11	55	NF-kB	26.8724	0.279042
E12	55	NF-kB	26.8724	0.279042
F1	12	NF-kB	26.7913	0.0907283
F2	12	NF-kB	26.7913	0.0907283
F3	12	NF-kB	26.7913	0.0907283
F4	24	NF-kB	26.7876	0.131282
F5	24	NF-kB	26.7876	0.131282
F6	24	NF-kB	26.7876	0.131282
F7	43	NF-kB	29.3572	0.169832
F8	43	NF-kB	29.3572	0.169832
F9	43	NF-kB	29.3572	0.169832
G1	13	NF-kB	26.8698	0.214139
G2	13	NF-kB	26.8698	0.214139
G3	13	NF-kB	26.8698	0.214139
G4	25	NF-kB	25.6071	0.206305
G5	25	NF-kB	25.6071	0.206305
G6	25	NF-kB	25.6071	0.206305
G7	44	NF-kB	29.0357	0.21855
G8	44	NF-kB	29.0357	0.21855
G9	44	NF-kB	29.0357	0.21855
H1	14	NF-kB	28.0965	0.46474
H2	14	NF-kB	28.0965	0.46474
H3	14	NF-kB	28.0965	0.46474
H4	31	NF-kB	25.4185	0.0814707
H5	31	NF-kB	25.4185	0.0814707
H6	31	NF-kB	25.4185	0.0814707
H7	45	NF-kB	28.9253	0.0349309
H8	45	NF-kB	28.9253	0.0349309
H9	45	NF-kB	28.9253	0.0349309

## Sheet: 计算数据
样本	对照组	模型组	模型组+AGO	模型组+CAT	模型组+AGO+CAT	CAT
NF-kB	26.9853	27.2129	26.1173	25.0302	29.8413	29.1027
	27.0266	27.8382	26.7913	25.8375	29.3572	28.2205
	26.9851	27.9105	26.8698	25.4185	29.0357	28.5075
内参U6	19.2689	19.8633	18.3223	17.5243	17.4621	21.9818
	19.3652	20.2441	18.7268	18.6017	17.0022	21.6412
	19.2212	19.0699	19.4123	17.0275	17.9454	21.8265
内参平均	19.2851	19.7258	18.8205	17.7179	17.4699	21.8165
△T	7.92779	7.48713	6.20975	7.31238	11.6329	7.28624
	8.55311	8.11245	7.01698	8.11961	10.7506	6.40402
	8.62541	8.18476	6.59797	7.7006	11.0376	6.69098
T均值	8.36877
△△T	-0.44098	-0.881634	-2.15902	-1.05639	3.26409	-1.08252
	0.184336	-0.256317	-1.35179	-0.249159	2.38187	-1.96475
	0.256644	-0.18401	-1.7708	-0.668173	2.66882	-1.67779
2-△△T	1.35753	1.84246	4.4661	2.07972	0.10409	2.11774
	0.880054	1.19443	2.55228	1.18851	0.191861	3.90345
	0.837033	1.13604	3.41243	1.58906	0.157255	3.19938
相对表达量	1.02487	1.39097	3.47694	1.6191	0.151069	3.07352
P值	0.22177	0.300991	0.659445	0.307082	0.0313189	0.637189
